# Supplementary material for: Exploring COVID-19 pandemic perceptions and vaccine uptake among community members and primary healthcare workers in Nigeria: A mixed methods study
Source: PLoS One. 2026 Mar 11;21(3):e0310437. doi: 10.1371/journal.pone.0310437 (PMC12978461; doi:10.1371/journal.pone.0310437)
Supplement: S1 Dataset — (XLSX) [file pone.0310437.s007.xlsx]

## Sheet: Sheet1
id	consent	eligible	res_age_cat	res_age	res_sex	res_education	other_education	res_religion	other_religion	res_category	other_category	res_occupation	res_employment_type	res_income	involved_in_immunization	recently_transferred	recently_depd_for_immunisation	working_in_hc_after_commencement	recently_relocated	require_urgent_med_attention	not_primary_residence	Thank_you	covid_is_not_real	covid_is_a_death_sentence	covid_is_disease_of_elites	no_covid_in_nigeria	africans_are_immune_to_covid	covid_affect_young_old	covid_is_punishmnent	covid_is_biological_weapon	virus_designed_to_sell_drug	covid_is_exaggerated	covid_is_scam	covid_test_done_before	positive_covid_result	last_time_postive_covid_result	know_someone_diagnosed_covid	received_any_dose	reasons_for_taking_vaccine	other_reasons_for_taking_vaccine	reasons_for_not_taking_vaccines	other_reason_for_not_taking_vacc	taken_first_dose_covid_vaccine	facility_received_first_dose	taken_second_dose_covid_vaccine	facility_received_second_dose	reason_for_not_taking_2nd_dose	other_reason_not_taking_2nd_dose	taken_booster_dose
1	yes	yes	50–54	54	female	tertiary		christianity		healthcare_provider		CHEW	yes	0	yes	no	no	no					agree	disagree	disagree	disagree	disagree	agree	disagree	disagree	disagree	disagree	disagree	yes	no		no	yes	to_protect_me_against_covid_19, to_encourage_others_to_take_it				yes	Oluyole PHC	yes	Oluyole PHC			yes
2	yes	yes	25–29	25	male	tertiary		islam		healthcare_provider		Medical lab	yes	60000	yes	no	no	no					agree	agree	disagree	disagree	agree	agree	disagree	disagree	disagree	agree	disagree	no			no	yes	to_protect_me_against_covid_19, to_encourage_others_to_take_it				yes	Katanga primary health care	yes	Fake primary health care			no
3	yes	yes	45–49	48	female	secondary		islam		healthcare_provider		ADHOC	no	0	yes	no	no	no					disagree	disagree	disagree	disagree	disagree	agree	disagree	disagree	disagree	disagree	disagree	no			yes	yes	to_protect_me_against_covid_19, to_comply_with_the_government_, to_encourage_others_to_take_it				yes	Oluyole PHC	yes	Oluyole PHc			no
4	yes	yes	50–54	50	male	secondary		islam		others	Hospital attendant	Hospital attendant	yes	45000					no	no	no		disagree	disagree	don_t_know	disagree	agree	agree	agree	disagree	disagree	don_t_know	disagree	yes	don_t_know		yes	yes	to_protect_me_against_covid_19, to_encourage_others_to_take_it, others	I took it to free myself from any unforseen circumstances and to protect myself too.			yes	Katanga PHC	yes	Katanga PHC			no
5	yes	yes	40–44	40	female	tertiary		christianity		healthcare_provider		CHEW	no	0	yes	no	no	no					disagree	disagree	disagree	disagree	disagree	agree	disagree	disagree	disagree	disagree	disagree	no			no	yes	to_protect_me_against_covid_19				yes	Oluyole PHC	yes	Oluyole PHC			yes
6	yes	yes	20–24	22	female	tertiary		christianity		caregivers_bringing_their_children_for_i		House wife	no	100000					no	no	no		disagree	disagree	disagree	disagree	disagree	agree	disagree	disagree	disagree	disagree	disagree	no			no	no			others	Because of pregnancy	no		no				no
7	yes	yes	40–44	41	female	tertiary		christianity		caregivers_bringing_their_children_for_i		CHEW	no	0					no	no	no		disagree	disagree	disagree	disagree	disagree	agree	disagree	disagree	disagree	disagree	disagree	no			yes	no			others	Because of the tedious process in the past	no		no				no
8	yes	yes	25–29	25	female	no_formal_education		islam		others	Community member	Entrepreneur	no	5000					no	no	no		agree	don_t_know	disagree	don_t_know	agree	agree	don_t_know	don_t_know	disagree	agree	don_t_know	no			no	no			others	It was said by the community members that the dose is not for everyone but only the people that are given empowerment by the government.	no		no				no
9	yes	yes	40–44	40	male	tertiary		christianity		others	Taking vaccine for himself	Business man	no	0					no	no	no		disagree	disagree	disagree	disagree	disagree	agree	disagree	disagree	disagree	disagree	disagree	no			no	yes	to_protect_me_against_covid_19				yes	Oluyole PHC	no		second_dose_is_not_yet_due		no
10	yes	yes	20–24	23	female	secondary		islam		others		Business woman	no	0					no	no	no		don_t_know	don_t_know	disagree	don_t_know	don_t_know	agree	agree	don_t_know	don_t_know	don_t_know	don_t_know	no			no	no			others	I was told the vaccine was not available and I should come back, I did but still no vaccine, so I stopped coming and decided not to take it.	no		no				no
11	yes	yes	50–54	53	male	tertiary		islam		others	Civil servant	Estate manager	yes	0					no	no	no		disagree	disagree	disagree	disagree	disagree	agree	disagree	disagree	disagree	disagree	disagree	no			yes	yes	to_protect_me_against_covid_19				yes	Oluwole PHC	yes	Oluyole PHC			yes
12	yes	yes	40–44	41	male	tertiary		islam		others	For vaccination	Civil servant	yes	80000					no	no	no		disagree	agree	disagree	disagree	agree	agree	agree	agree	disagree	disagree	disagree	no			no	yes	to_protect_me_against_covid_19				yes	Oluyole PHC	yes	Oluyole PHC			yes
13	yes	yes	45–49	49	male	tertiary		islam		others	Civil servant	Works/Estate Unit	yes						no	no	no		disagree	disagree	disagree	disagree	disagree	disagree	disagree	disagree	disagree	disagree	disagree	no			no	yes	to_comply_with_the_government_, to_protect_me_against_covid_19				yes	Oluyole PHC	yes	Oluyole PHC			yes
14	yes	yes	55+	60	female	no_formal_education		islam		others		Messenger to the clinic and cleaning	no	0					no	no	no		disagree	don_t_know	disagree	don_t_know	don_t_know	agree	agree	agree	don_t_know	agree	don_t_know	no			no	yes	to_comply_with_the_government_, to_protect_me_against_covid_19, to_encourage_others_to_take_it				yes	Fake PHC	yes	Katanga PHC			no
15	yes	yes	40–44	43	male	tertiary		islam		others	Civil servant	NPC	yes						no	no	no		disagree	disagree	disagree	agree	disagree	agree	disagree	disagree	agree	disagree	disagree	no			no	yes	to_protect_me_against_covid_19				yes	Oluyole PHC	yes	Oluyole PHC			no
16	yes	yes	55+	57	male	tertiary		islam		others	Civil servant	Civil servant (estate department)	yes						no	no	no		disagree	agree	disagree	disagree	disagree	agree	disagree	disagree	disagree	disagree	disagree	no			no	yes	to_protect_me_against_covid_19				yes	Oluyole PHC	yes	Oluyole PHC			yes
17	yes	yes	55+	60	male	tertiary		islam		others	Civil servant	Administrator	yes						no	no	no		disagree	disagree	disagree	disagree	disagree	disagree	disagree	disagree	disagree	disagree	disagree	no			yes	yes	to_protect_me_against_covid_19				yes	Oluyole PHC	yes	Oluyole PHC			yes
18	yes	yes	40–44	42	male	tertiary		islam		others	Civil servant	Estate Officer	yes	0					no	no	no		disagree	disagree	disagree	disagree	disagree	agree	disagree	disagree	disagree	disagree	disagree	no			yes	yes	to_protect_me_against_covid_19, to_comply_with_the_government_				yes	Oluyole PHC	yes	Oluyole			no
19	yes	yes	55+	55	female	tertiary		islam		others	Civil servant	Estate department	yes	70000					no	no	no		disagree	agree	disagree	disagree	disagree	agree	disagree	disagree	disagree	disagree	disagree	yes	no		no	yes	to_protect_me_against_covid_19				yes	Oluyole PHC	yes	Oluyole PHC			yes
20	yes	yes	40–44	42	female	tertiary		islam		others	Civil servant	Administrator	yes						no	no	no		disagree	disagree	disagree	disagree	disagree	agree	disagree	disagree	disagree	disagree	disagree	no			yes	yes	to_protect_me_against_covid_19				yes	Oluyole PHC	yes	Oluyole PHC			yes
21	yes	yes	55+	55	female	secondary		islam		others	Civil servant	Administrator/General officer	yes						no	no	no		disagree	disagree	disagree	disagree	disagree	agree	don_t_know	disagree	disagree	disagree	disagree	no			no	yes	to_protect_me_against_covid_19				yes	Oluyole PHC	yes	Oluyole PHC			yes
22	yes	yes	35–39	38	female	tertiary		islam		others	Civil servant	NPC department	yes						no	no	no		disagree	agree	disagree	disagree	disagree	agree	disagree	disagree	disagree	disagree	disagree	no			no	yes	to_protect_me_against_covid_19				yes	Oluyole PHC	yes	Oluyole PHC			no
23	yes	yes	30–34	32	female	secondary		christianity		others		Business woman	no						no	no	no		disagree	disagree	disagree	disagree	disagree	disagree	disagree	disagree	disagree	disagree	disagree	no			no	yes	to_protect_me_against_covid_19				yes	Omi PHC	no		others	Busy, and because it caused me to have malaria	no
24	yes	yes	35–39	35	male	tertiary		islam		others	Civil servant	Accountant	yes						no	no	no		disagree	disagree	disagree	disagree	disagree	don_t_know	disagree	disagree	disagree	disagree	disagree	no			no	yes	to_protect_me_against_covid_19				yes	Oluyole PHC	yes	Oluyole PHC			yes
25	yes	yes	40–44	42	female	no_formal_education		christianity		others	Out patient	Trader	no	30000					no	no	no		disagree	disagree	disagree	agree	disagree	agree	don_t_know	agree	agree	agree	disagree	yes	no		yes	yes	to_protect_me_against_covid_19				yes	Oluyole PHC	yes	Oluyole PHC			no
26	yes	yes	25–29	29	male	tertiary		christianity		others	Out patient	Student	no	120000					no	no	no		disagree	disagree	disagree	disagree	disagree	agree	disagree	agree	agree	agree	disagree	no			yes	yes	for_travel_purpose				yes	Oluyole PHC	yes	Oluyole PHC			no
27	yes	yes	45–49	46	female	tertiary		christianity		others	Mass com	Publisher	yes						no	no	no		disagree	disagree	disagree	disagree	disagree	agree	disagree	disagree	disagree	disagree	disagree	no			yes	yes	to_protect_me_against_covid_19				yes	Oluyole PHC	yes	Oluyole PHC			no
28	yes	yes	55+	64	female	tertiary		christianity		others	Came for vaccination	Retired	no	90000					no	no	no		disagree	agree	disagree	disagree	agree	agree	agree	disagree	disagree	disagree	don_t_know	can_t_remember			no	yes	to_protect_me_against_covid_19				yes	Oluyole PHC	yes	Oluyole PHC			yes
29	yes	yes	50–54	54	male	tertiary		christianity		others	Engineer	Maintenance officer	no						no	no	no		disagree	agree	disagree	disagree	disagree	agree	disagree	disagree	disagree	disagree	disagree	no			yes	yes	to_protect_me_against_covid_19, others	My friend was exposed to it and died			yes	Oluyole PHC	yes	Oluyole			no
30	yes	yes	15–19	19	female	tertiary		christianity		others	Out patient	Student	no						no	no	no		agree	agree	agree	disagree	disagree	agree	disagree	agree	agree	agree	disagree	yes	no		yes	yes	to_protect_me_against_covid_19				yes	Oluyole PHC	yes	Oluyole PHC			no
31	yes	yes	40–44	40	male	tertiary		christianity		others	Out patient	Business man	no	50000					no	no	no		disagree	disagree	disagree	disagree	agree	agree	don_t_know	disagree	disagree	disagree	disagree	no			no	no			fear_of_side_effects		no		no				no
32	yes	yes	40–44	43	female	tertiary		christianity		others		Trader	no						no	no	no		don_t_know	agree	agree	disagree	agree	disagree	disagree	don_t_know	disagree	disagree	disagree	no			no	no			others	I was pregnant	no		no				no
33	yes	yes	50–54	53	female	secondary		christianity		others	Outpatient	Teacher	no						no	no	no		disagree	agree	disagree	disagree	disagree	agree	disagree	disagree	disagree	don_t_know	don_t_know	no			no	no			others	I didn't get facility for it	no		no				no
34	yes	yes	45–49	49	male	tertiary		christianity		others		Civil servant	yes						no	no	no		disagree	disagree	disagree	disagree	disagree	disagree	disagree	disagree	disagree	disagree	disagree	no			yes	no			others	Was too busy	no		no				no
35	yes	yes	20–24	23	female	secondary		islam		caregivers_bringing_their_children_for_i		House wife	no	25000					no	no	no		agree	agree	agree	disagree	agree	agree	agree	disagree	disagree	agree	disagree	no			no	no			others	I was pregnant then that's why	no		no				no
36	yes	yes	20–24	21	male	tertiary		christianity		others	Out patient	Student	no						no	no	no		disagree	disagree	disagree	disagree	disagree	agree	disagree	don_t_know	don_t_know	disagree	agree	no			yes	yes	for_travel_purpose				yes	Oluyole PHC	no		second_dose_is_not_yet_due		no
37	yes	yes	35–39	36	male	secondary		christianity		others	Came for vaccination	Bussiness man	no	100000					no	no	no		disagree	don_t_know	disagree	disagree	disagree	agree	don_t_know	don_t_know	disagree	disagree	disagree	no			no	yes	for_travel_purpose				yes	Oluyole PHC	no		second_dose_is_not_yet_due		no
38	yes	yes	30–34	32	female	no_formal_education		islam		caregivers_bringing_their_children_for_i		Caterer	no	40000					no	no	no		don_t_know	agree	disagree	disagree	disagree	agree	agree	don_t_know	don_t_know	don_t_know	don_t_know	no			no	yes	to_comply_with_the_government_, because_others_are_taking_it				yes	Andaza primary school	no		vaccine_not_available		no
39	yes	yes	15–19	16	female	secondary		christianity		others	Out patient	Student	no						no	no	no		disagree	disagree	don_t_know	disagree	disagree	agree	don_t_know	disagree	disagree	disagree	disagree	no			no	no			others	I thought I won't need it	no		no				no
40	yes	yes	20–24	22	female	no_formal_education		islam		caregivers_bringing_their_children_for_i		Nursing mother	no	6000					no	no	no		agree	don_t_know	disagree	disagree	disagree	agree	agree	don_t_know	don_t_know	don_t_know	disagree	no			no	yes	to_protect_me_against_covid_19, to_encourage_others_to_take_it, to_comply_with_the_government_				yes	Kilawa town	no		others	Did not hear about the second dose	no
41	yes	yes	15–19	18	male	secondary		christianity		others	Student	Undergraduate	no						no	no	no		disagree	disagree	disagree	disagree	disagree	agree	disagree	disagree	don_t_know	agree	disagree	no			yes	yes	to_protect_me_against_covid_19				yes	Oluyole PHC	no		second_dose_is_not_yet_due		no
42	yes	yes	20–24	20	female	secondary		islam		caregivers_bringing_their_children_for_i		House wife	no	1500					no	no	no		agree	agree	agree	agree	agree	agree	agree	agree	agree	agree	agree	no			no	no			others	I don't know about the vaccine	no		no				no
43	yes	yes	30–34	32	female	tertiary		christianity		caregivers_bringing_their_children_for_i		Business	no	30000					no	no	no		disagree	disagree	disagree	disagree	disagree	agree	disagree	agree	don_t_know	agree	agree	can_t_remember			no	no			others	I don't see it as a big deal	no		no				no
44	yes	yes	30–34	33	female	tertiary		christianity		caregivers_bringing_their_children_for_i		Banker	no	200000					no	no	no		disagree	disagree	disagree	don_t_know	disagree	agree	don_t_know	agree	agree	agree	disagree	no			yes	yes	to_protect_me_against_covid_19, others	Compulsory at work place			yes	Work place in Ibadan north	yes	Workplace at Ibadan north			no
45	yes	yes	40–44	41	female	tertiary		christianity		caregivers_bringing_their_children_for_i		Fashion designer	no						no	no	no		disagree	disagree	agree	disagree	disagree	agree	disagree	disagree	disagree	don_t_know	disagree	no			no	no			others	I can't specify	no		no				no
46	yes	yes	25–29	25	female	no_formal_education		islam		caregivers_bringing_their_children_for_i		Nursing mother	no	4000					no	no	no		agree	disagree	disagree	disagree	disagree	agree	agree	don_t_know	don_t_know	disagree	don_t_know	no			no	no			others	I was not around when they were doing the vaccine	no		no				no
47	yes	yes	35–39	36	female	primary		islam		caregivers_bringing_their_children_for_i		Non	no	6000					no	no	no		agree	don_t_know	disagree	disagree	disagree	agree	agree	don_t_know	disagree	disagree	disagree	no			no	no			others	She is pregnant	no		no				no
48	yes	yes	40–44	40	female	secondary		islam		others		Business woman	no						no	no	no		disagree	disagree	disagree	disagree	disagree	agree	don_t_know	disagree	disagree	disagree	disagree	yes	no		yes	yes	to_protect_me_against_covid_19				yes	Oluyole PHC	yes	Oluyole PHC			no
49	yes	yes	25–29	25	female	no_formal_education		islam		caregivers_bringing_their_children_for_i		House wife/business woman	no	6000					no	no	no		disagree	agree	don_t_know	don_t_know	agree	agree	agree	agree	agree	agree	don_t_know	no			no	no			lack_of_trust_in_the_quality_o		no		no				no
50	yes	yes	40–44	40	female	tertiary		christianity		caregivers_bringing_their_children_for_i		Business woman	no	80000					no	no	no		disagree	disagree	disagree	disagree	disagree	agree	don_t_know	don_t_know	don_t_know	don_t_know	don_t_know	yes	no		yes	no			others	It not within my localty or reach	no		no				no
51	yes	yes	35–39	35	female	tertiary		christianity		caregivers_bringing_their_children_for_i		Teaching	no	30000					no	no	no		disagree	disagree	disagree	disagree	disagree	agree	disagree	agree	disagree	disagree	disagree	no			yes	no			others	Pregnancy and breastfeeding	no		no				no
52	yes	yes	35–39	37	female	tertiary		christianity		healthcare_provider		House to house or market routine immunization	no	6000	yes	no	no	no					agree	disagree	disagree	agree	disagree	agree	disagree	disagree	disagree	agree	disagree	no			no	no			lack_of_trust_in_the_quality_o		no		no				no
53	yes	yes	30–34	30	female	no_formal_education		islam		caregivers_bringing_their_children_for_i		Groundnut oil maker	no	4000					no	no	no		don_t_know	agree	disagree	agree	don_t_know	agree	don_t_know	don_t_know	agree	disagree	don_t_know	no			no	no			others	It was said only to the people that are getting empowerment will be vaccinated	no		no				no
54	yes	yes	30–34	30	female	no_formal_education		islam		caregivers_bringing_their_children_for_i		Business woman	no	4000					no	no	no		disagree	disagree	disagree	disagree	disagree	agree	agree	don_t_know	don_t_know	don_t_know	disagree	no			no	yes	to_protect_me_against_covid_19, to_encourage_others_to_take_it, because_it_is_free				yes	Katanga PHC	no		others	I was heavily pregnant when they did the second dose	no
55	yes	yes	55+	58	female	secondary		christianity		others	Out patient	Trader	no						no	no	no		disagree	agree	disagree	disagree	disagree	agree	disagree	disagree	disagree	disagree	disagree	no			no	no			others	I wasn't around	no		no				no
56	yes	yes	25–29	26	female	secondary		christianity		caregivers_bringing_their_children_for_i		Business	no	50000					no	no	no		disagree	agree	disagree	disagree	disagree	agree	disagree	disagree	disagree	disagree	disagree	no			yes	no			others	Breastfeeding	no		no				no
57	yes	yes	35–39	39	female	tertiary		christianity		healthcare_provider		CHEW	no		yes	no	no	no					disagree	disagree	disagree	disagree	disagree	agree	don_t_know	disagree	disagree	agree	disagree	no			no	no			fear_of_side_effects, others	I have not summon the courage to take it	no		no				no
58	yes	yes	30–34	30	female	no_formal_education		islam		caregivers_bringing_their_children_for_i		Non	no	0					no	no	no		agree	disagree	disagree	disagree	don_t_know	agree	don_t_know	don_t_know	disagree	disagree	disagree	no			no	yes	others	They were called to Kiyawa Secretariat			yes	Kiyawa Secretariat	no		others	They never call us	no
59	yes	yes	25–29	25	female	no_formal_education		islam		caregivers_bringing_their_children_for_i		House wife	no	1700					no	no	no		disagree	agree	agree	disagree	agree	agree	disagree	don_t_know	don_t_know	disagree	don_t_know	no			no	no			fear_of_side_effects		no		no				no
60	yes	yes	45–49	48	female	tertiary		christianity		healthcare_provider		Environmental health officer	yes	200000	yes	no	no	no					disagree	disagree	disagree	disagree	agree	agree	disagree	disagree	disagree	don_t_know	disagree	yes	no		no	yes	to_comply_with_the_government_, to_protect_me_against_covid_19, to_encourage_others_to_take_it, for_travel_purpose				yes	IR&T Ibadan	yes	IR&T Ibadan			yes
61	yes	yes	35–39	36	female	tertiary		christianity		caregivers_bringing_their_children_for_i		Nonr	no						no	no	no		don_t_know	disagree	disagree	agree	agree	agree	disagree	agree	disagree	agree	agree	no			no	no			others	No time	no		no				no
62	yes	yes	40–44	42	female	primary		christianity		caregivers_bringing_their_children_for_i		Business woman	no						no	no	no		disagree	agree	disagree	disagree	disagree	agree	disagree	disagree	disagree	disagree	disagree	yes	no		no	yes	to_protect_me_against_covid_19				yes	Oluyole PHC	yes	Oluyole PHC			no
63	yes	yes	35–39	35	female	no_formal_education	No education	islam		caregivers_bringing_their_children_for_i		House wife	no						no	no	no		disagree	agree	agree	agree	agree	agree	agree	don_t_know	don_t_know	don_t_know	agree	no			no	no			fear_of_side_effects		no		no				no
64	yes	yes	50–54	52	male	tertiary		christianity		others		Auditor	no						no	no	no		disagree	disagree	disagree	disagree	disagree	disagree	disagree	agree	agree	disagree	disagree	yes	no		yes	yes	to_protect_me_against_covid_19				yes	Oluyole PHC	yes	Oluyole			yes
65	yes	yes	30–34	30	female	no_formal_education		islam		caregivers_bringing_their_children_for_i		Selling food	no	4000					no	no	no		agree	don_t_know	don_t_know	disagree	don_t_know	agree	don_t_know	don_t_know	don_t_know	agree	don_t_know	no			no	no			others	The vaccine was given to those that are empowered by the government.	no		no				no
66	yes	yes	30–34	30	female	no_formal_education		islam		caregivers_bringing_their_children_for_i		Business woman	no	6000					no	no	no		agree	agree	disagree	disagree	disagree	agree	agree	don_t_know	don_t_know	don_t_know	disagree	no			no	no			others	It wasn't God's wish for me to do it I think.	no		no				no
67	yes	yes	40–44	43	male	tertiary		christianity		others	Brought someone for covid vaccine	Minister	no						no	no	no		disagree	disagree	disagree	disagree	agree	agree	disagree	disagree	disagree	don_t_know	disagree	no			no	no			others	Fear of injection	no		no				no
68	yes	yes	35–39	36	female	tertiary		islam		caregivers_bringing_their_children_for_i		Business	no	30000					no	no	no		agree	disagree	disagree	agree	disagree	disagree	agree	disagree	disagree	agree	agree	no			no	no			others, lack_of_trust_in_the_quality_o	I don't believe there is COVID 19	no		no				no
69	yes	yes	55+	82	male	tertiary		christianity		others		Retired banker	no						no	no	no		disagree	disagree	disagree	disagree	disagree	agree	disagree	agree	agree	disagree	agree	no			no	yes	to_protect_me_against_covid_19				yes	Oluyole PHC	no		second_dose_is_not_yet_due		no
70	yes	yes	25–29	25	female	no_formal_education		islam		caregivers_bringing_their_children_for_i		Non	no	2000					no	no	no		agree	disagree	disagree	disagree	disagree	agree	disagree	disagree	disagree	disagree	disagree	no			no	no			others	For no reason	no		no				no
71	yes	yes	20–24	23	female	no_formal_education		islam		caregivers_bringing_their_children_for_i		Nursing mother	no	2000					no	no	no		disagree	disagree	disagree	disagree	disagree	agree	agree	don_t_know	don_t_know	don_t_know	disagree	no			no	yes	to_encourage_others_to_take_it, to_protect_me_against_covid_19				yes	Katanga primary school	yes	Katanga PHC			no
72	yes	yes	20–24	20	female	no_formal_education		islam		caregivers_bringing_their_children_for_i		Ingredients seller	no	4000					no	no	no		agree	agree	don_t_know	agree	don_t_know	agree	disagree	don_t_know	agree	agree	don_t_know	no			no	no			fear_of_side_effects		no		no				no
73	yes	yes	55+	76	female	tertiary		christianity		others		Retired teacher	no						no	no	no		disagree	disagree	disagree	disagree	disagree	disagree	disagree	disagree	disagree	disagree	disagree	no			no	yes	to_protect_me_against_covid_19				yes	Oluyole PHC	no		second_dose_is_not_yet_due		no
74	yes	yes	30–34	30	female	no_formal_education		islam		caregivers_bringing_their_children_for_i		Palm oil seller	no	5000					no	no	no		agree	don_t_know	agree	disagree	agree	agree	agree	agree	agree	agree	don_t_know	no			no	no			lack_of_trust_in_the_governmen		no		no				no
75	yes	yes	25–29	27	male	tertiary		islam		others	Brought his wife for immunization	Non	no	30000					no	no	no		agree	disagree	agree	agree	disagree	agree	disagree	agree	agree	agree	agree	yes	no		no	yes	to_protect_me_against_covid_19				yes	Katanga PHC	no		others	Don't have timeno	no
76	yes	yes	20–24	20	female	secondary		islam		caregivers_bringing_their_children_for_i		Business	no	7000					no	no	no		disagree	disagree	disagree	disagree	don_t_know	agree	agree	don_t_know	disagree	don_t_know	disagree	no			no	no			others	Because I was heavily pregnant when they were doing the vaccine and I was told that I can not be part of it.	no		no				no
77	yes	yes	35–39	36	male	tertiary		christianity		others	Out patient	Telecom	no	250000					no	no	no		disagree	disagree	disagree	disagree	disagree	agree	disagree	disagree	disagree	agree	disagree	no			no	yes	to_protect_me_against_covid_19				yes	Oluyole PHC	no		second_dose_is_not_yet_due		no
78	yes	yes	30–34	31	male	tertiary		christianity		others		Business man	no						no	no	no		don_t_know	don_t_know	disagree	disagree	disagree	agree	disagree	disagree	disagree	disagree	disagree	no			yes	yes	for_travel_purpose				yes	Oluyole PHC	yes	Oluyole PHC			no
79	yes	yes	55+	57	male	secondary		christianity		others	Out patient	Business man	no						no	no	no		disagree	agree	disagree	disagree	disagree	agree	don_t_know	don_t_know	don_t_know	don_t_know	don_t_know	no			no	yes	to_comply_with_the_government_, to_protect_me_against_covid_19, to_encourage_others_to_take_it				yes	Oluyole PHC	yes	Oluyole PHC			yes
80	yes	yes	50–54	50	female	tertiary		christianity		others	Came for vaccination	Poultry farm	no	80000					no	no	no		disagree	disagree	disagree	disagree	disagree	agree	don_t_know	don_t_know	disagree	disagree	disagree	no			yes	yes	to_protect_me_against_covid_19				yes	Oluwole PHC	yes	Oluyole PHC			no
81	yes	yes	25–29	29	female	tertiary		christianity		others		Fashion designer	no						no	no	no		disagree	disagree	disagree	disagree	disagree	agree	disagree	disagree	disagree	disagree	disagree	no			yes	yes	to_protect_me_against_covid_19				yes	Oluyole PHC	yes	Oluyole			no
82	yes	yes	35–39	38	female	tertiary		islam		healthcare_provider		CHEW	no		yes	no	no	no					disagree	disagree	disagree	disagree	disagree	agree	disagree	don_t_know	disagree	disagree	disagree	no			no	yes	to_protect_me_against_covid_19				yes	Akure PHC	yes	Oluyole PHC			no
83	yes	yes	55+	56	male	tertiary		christianity		others	Outpatient	Civil servant	no						no	no	no		disagree	disagree	disagree	disagree	disagree	agree	disagree	agree	agree	agree	disagree	no			no	yes	to_protect_me_against_covid_19				yes	Akuro	yes	Oluyole			no
84	yes	yes	20–24	20	female	secondary		christianity		others	Out patient	Hair dressing	no						no	no	no		disagree	disagree	disagree	disagree	don_t_know	don_t_know	don_t_know	don_t_know	don_t_know	don_t_know	don_t_know	no			no	yes	to_protect_me_against_covid_19, to_comply_with_the_government_, to_encourage_others_to_take_it, because_others_are_taking_it				yes	Oluyole PHC	yes	Oluyole PHC			no
85	yes	yes	15–19	18	female	secondary		christianity		others	Student	Undergraduate	no						no	no	no		disagree	disagree	disagree	disagree	disagree	agree	disagree	disagree	disagree	disagree	disagree	yes	no		no	yes	to_protect_me_against_covid_19, for_travel_purpose				yes	Oluyole PHC	yes	Oluyole PHC			no
86	yes	yes	30–34	33	male	tertiary		islam		healthcare_provider		Ri service provider	no	5000	yes	no	no	no					agree	agree	agree	agree	agree	agree	agree	agree	disagree	agree	agree	yes	no		no	yes	to_protect_me_against_covid_19				yes	Katanga phc	yes	Katanga phc			no
87	yes	yes	25–29	29	male	tertiary		islam		healthcare_provider		Casual staff	no	5000	yes	no	no	no					disagree	disagree	disagree	disagree	disagree	disagree	agree	disagree	disagree	disagree	disagree	yes	no		no	yes	to_protect_me_against_covid_19, to_comply_with_the_government_				yes	FAKE PHC	yes	Fake PHC			no
88	yes	yes	20–24	23	female	primary		islam		caregivers_bringing_their_children_for_i		House wife	no	2000					no	no	no		agree	agree	disagree	agree	agree	agree	agree	disagree	don_t_know	don_t_know	agree	no			no	no			lack_of_trust_in_the_quality_o, lack_of_trust_in_the_governmen		no		no				no
89	yes	yes	50–54	50	male	secondary		islam		others	Staff	Casual staff	yes	5000					no	no	no		agree	don_t_know	disagree	don_t_know	agree	agree	disagree	disagree	disagree	disagree	don_t_know	yes	no		yes	yes	to_comply_with_the_government_, to_encourage_others_to_take_it, for_travel_purpose				yes	Dutse general hospital	yes	Katanga PHC			no
90	yes	yes	25–29	26	male	tertiary		islam		healthcare_provider		RI provider	no	5000	yes	no	no	no					agree	don_t_know	disagree	agree	agree	agree	disagree	agree	agree	agree	don_t_know	no			no	yes	to_protect_me_against_covid_19, to_encourage_others_to_take_it, for_travel_purpose				yes	Katanga PHC	yes	Katanga PHC			no
91	yes	yes	35–39	39	female	tertiary		christianity		caregivers_bringing_their_children_for_i		Business woman	no						no	no	no		agree	agree	disagree	disagree	agree	agree	disagree	agree	disagree	agree	disagree	no			no	no			others	I belief is not in nigeria again	no		no				no
92	yes	yes	30–34	32	female	tertiary		christianity		caregivers_bringing_their_children_for_i		Teaching	no	15000					no	no	no		agree	don_t_know	disagree	disagree	agree	agree	disagree	agree	disagree	disagree	disagree	no			no	no			others	I don't just want to take it	no		no				no
93	yes	yes	25–29	29	female	tertiary		christianity		caregivers_bringing_their_children_for_i		Business woman	no	200000					no	no	no		don_t_know	don_t_know	disagree	don_t_know	don_t_know	agree	disagree	agree	agree	agree	agree	no			no	no			fear_of_side_effects, others, lack_of_trust_in_the_quality_o	Because am breastfeeding	no		no				no
94	yes	yes	25–29	25	female	secondary		christianity		caregivers_bringing_their_children_for_i		Hairdresser	no						no	no	no		don_t_know	don_t_know	don_t_know	don_t_know	don_t_know	agree	don_t_know	don_t_know	don_t_know	don_t_know	don_t_know	no			no	no			others	Because am breastfeeding	no		no				no
95	yes	yes	25–29	28	female	tertiary		christianity		caregivers_bringing_their_children_for_i		Media personnel	no	35000					no	no	no		agree	disagree	agree	disagree	agree	agree	disagree	disagree	disagree	disagree	disagree	no			no	no			fear_of_side_effects		no		no				no
96	yes	yes	30–34	33	female	secondary		christianity		caregivers_bringing_their_children_for_i		Stylist	no						no	no	no		don_t_know	don_t_know	don_t_know	agree	agree	agree	disagree	agree	don_t_know	agree	disagree	no			no	no			fear_of_side_effects		no		no				no
97	yes	yes	30–34	30	female	secondary		christianity		caregivers_bringing_their_children_for_i		Nurse	no						no	no	no		agree	agree	agree	disagree	disagree	agree	don_t_know	don_t_know	don_t_know	agree	disagree	no			no	no			fear_of_side_effects		no		no				no
98	yes	yes	25–29	27	female	secondary		christianity		caregivers_bringing_their_children_for_i		Business	no						no	no	no		agree	disagree	disagree	agree	disagree	agree	disagree	disagree	disagree	disagree	agree	no			no	no			lack_of_trust_in_the_quality_o		no		no				no
99	yes	yes	35–39	36	female	tertiary		christianity		caregivers_bringing_their_children_for_i		Teacher	no						no	no	no		don_t_know	don_t_know	don_t_know	disagree	don_t_know	disagree	disagree	don_t_know	agree	disagree	disagree	no			no	no			others	I do not believe covid is real	no		no				no
100	yes	yes	25–29	29	female	secondary		christianity		caregivers_bringing_their_children_for_i		Cater	no	30000					no	no	no		agree	disagree	disagree	disagree	agree	agree	don_t_know	don_t_know	disagree	agree	disagree	no			no	no			others	After I finish breastfeeding	no		no				no
101	yes	yes	25–29	27	female	secondary		christianity		caregivers_bringing_their_children_for_i		Hair stylist	no						no	no	no		agree	agree	agree	don_t_know	agree	agree	don_t_know	don_t_know	don_t_know	don_t_know	don_t_know	no			no	no			lack_of_trust_in_the_quality_o		no		no				no
102	yes	yes	25–29	29	female	secondary		islam		caregivers_bringing_their_children_for_i		Teacher	no						no	no	no		agree	agree	disagree	agree	disagree	agree	agree	agree	disagree	disagree	don_t_know	no			no	no			fear_of_side_effects		no		no				no
103	yes	yes	25–29	25	female	secondary		islam		caregivers_bringing_their_children_for_i		None	no	0					no	no	no		don_t_know	don_t_know	disagree	don_t_know	don_t_know	don_t_know	don_t_know	don_t_know	don_t_know	don_t_know	don_t_know	no			no	no			others	Because I don't know much about it	no		no				no
104	yes	yes	25–29	29	female	secondary		islam		caregivers_bringing_their_children_for_i		Tailor	no						no	no	no		agree	disagree	disagree	disagree	agree	agree	disagree	agree	disagree	disagree	disagree	no			no	no			fear_of_side_effects, others	Because am breastfeeding	no		no				no
105	yes	yes	25–29	28	female	secondary		christianity		caregivers_bringing_their_children_for_i		Fashion designer	no						no	no	no		agree	disagree	agree	disagree	agree	agree	disagree	don_t_know	don_t_know	agree	disagree	no			yes	no			others	Not aware that the vaccine is available in health centers	no		no				no
106	yes	yes	30–34	30	female	tertiary		islam		caregivers_bringing_their_children_for_i		Business	no	60000					no	no	no		don_t_know	disagree	disagree	agree	don_t_know	disagree	disagree	agree	disagree	agree	disagree	no			no	no			fear_of_side_effects, lack_of_trust_in_the_quality_o, it_will_lead_to_infertility		no		no				no
107	yes	yes	30–34	32	female	secondary		christianity		caregivers_bringing_their_children_for_i		Factory work	no	25000					no	no	no		disagree	disagree	disagree	disagree	agree	agree	don_t_know	don_t_know	don_t_know	don_t_know	don_t_know	no			no	no			others	Because am breastfeeding	no		no				no
108	yes	yes	20–24	21	female	primary		islam		caregivers_bringing_their_children_for_i		None	no	0					no	no	no		don_t_know	don_t_know	disagree	don_t_know	disagree	don_t_know	don_t_know	don_t_know	don_t_know	don_t_know	disagree	no			no	no			others	I wanted to take it, but I was told that pregnant women are not included then.	no		no				no
109	yes	yes	30–34	33	female	secondary		islam		caregivers_bringing_their_children_for_i		Auxillary Nurse	no						no	no	no		agree	don_t_know	don_t_know	don_t_know	don_t_know	agree	disagree	agree	don_t_know	agree	disagree	no			no	yes	to_comply_with_the_government_				yes	Oloje street, Ilorin	no		i_need_to_go_to_where_i_took_the_first_d		no
110	yes	yes	30–34	30	female	tertiary		christianity		caregivers_bringing_their_children_for_i		Business	no						no	no	no		agree	disagree	disagree	disagree	disagree	agree	disagree	disagree	disagree	agree	disagree	yes	no		yes	yes	to_protect_me_against_covid_19, to_encourage_others_to_take_it				yes	Akoka	no		others	Pregnancy	no
111	yes	yes	20–24	20	female	no_formal_education		islam		others	Community member	Non	no						no	no	no		agree	agree	don_t_know	agree	disagree	don_t_know	don_t_know	don_t_know	agree	don_t_know	don_t_know	no			no	no			others	I was not brought to our village	no		no				no
112	yes	yes	30–34	30	female	no_formal_education		islam		caregivers_bringing_their_children_for_i		None	no	0					no	no	no		disagree	don_t_know	disagree	disagree	don_t_know	agree	agree	don_t_know	agree	agree	don_t_know	no			no	no			others	They did not bring it to our area for us to be part of it.	no		no				no
113	yes	yes	30–34	32	female	tertiary		christianity		caregivers_bringing_their_children_for_i		Self Employed	no						no	no	no		agree	agree	disagree	agree	disagree	agree	disagree	disagree	disagree	agree	disagree	no			yes	no			others	Mother is still breastfeeding	no		no				no
114	yes	yes	40–44	40	female	tertiary		christianity		caregivers_bringing_their_children_for_i		Fashion Designer	no						no	no	no		agree	don_t_know	don_t_know	disagree	disagree	agree	don_t_know	don_t_know	disagree	disagree	disagree	no			yes	no			others	Breastfeeding	no		no				no
115	yes	yes	35–39	38	female	tertiary		christianity		caregivers_bringing_their_children_for_i		Business woman	no						no	no	no		agree	disagree	don_t_know	don_t_know	don_t_know	don_t_know	don_t_know	don_t_know	don_t_know	don_t_know	don_t_know	no			no	no			others, lack_of_trust_in_the_governmen	I just decide not to take it	no		no				no
116	yes	yes	40–44	40	female	secondary		islam		caregivers_bringing_their_children_for_i		Hairdressing	no						no	no	no		agree	agree	agree	disagree	disagree	agree	don_t_know	don_t_know	agree	agree	agree	no			no	no			lack_of_trust_in_the_quality_o		no		no				no
117	yes	yes	25–29	25	female	no_formal_education		islam		caregivers_bringing_their_children_for_i		Business woman	no	3000					no	no	no		disagree	disagree	disagree	disagree	disagree	agree	agree	agree	don_t_know	don_t_know	don_t_know	no			no	yes	to_comply_with_the_government_, to_protect_me_against_covid_19				yes	Balago PHC	yes	Dangwal town			no
118	yes	yes	40–44	40	female	secondary		islam		caregivers_bringing_their_children_for_i		Trader	no						no	no	no		agree	agree	disagree	agree	disagree	agree	disagree	disagree	disagree	agree	don_t_know	no			yes	no			others	I have not had enough time to go for vaccination	no		no				no
119	yes	yes	20–24	21	female	secondary		christianity		caregivers_bringing_their_children_for_i		Trader	no						no	no	no		agree	disagree	don_t_know	disagree	disagree	agree	don_t_know	don_t_know	don_t_know	agree	agree	no			no	no			others	Doesn't know where to take the vaccine	no		no				no
120	yes	yes	25–29	28	female	tertiary		islam		caregivers_bringing_their_children_for_i		Nurse	no	35000					no	no	no		agree	agree	disagree	agree	agree	agree	disagree	agree	don_t_know	agree	disagree	yes	no		yes	no			fear_of_side_effects, lack_of_trust_in_the_quality_o		no		no				no
121	yes	yes	35–39	36	female	tertiary		christianity		caregivers_bringing_their_children_for_i		Business woman	no						no	no	no		agree	disagree	disagree	disagree	agree	agree	agree	agree	don_t_know	agree	agree	no			no	no			fear_of_side_effects		no		no				no
122	yes	yes	30–34	30	female	no_formal_education		islam		caregivers_bringing_their_children_for_i		Non	no	0					no	no	no		disagree	don_t_know	disagree	disagree	don_t_know	don_t_know	don_t_know	don_t_know	disagree	disagree	disagree	no			no	no			others	They are not aware of the vaccine	no		no				no
123	yes	yes	25–29	27	female	secondary		christianity		caregivers_bringing_their_children_for_i		Hairdressing	no						no	no	no		disagree	disagree	disagree	disagree	disagree	agree	disagree	don_t_know	disagree	disagree	disagree	no			no	no			others	Crowd at the vaccination center	no		no				no
124	yes	yes	30–34	33	female	tertiary		islam		caregivers_bringing_their_children_for_i		Self Employed	no	40000					no	no	no		agree	disagree	disagree	agree	disagree	agree	disagree	disagree	disagree	agree	disagree	no			no	no			others	I didn't take it then because I was breastfeeding	no		no				no
125	yes	yes	15–19	19	female	secondary		islam		caregivers_bringing_their_children_for_i		Business woman	no	7000					no	no	no		agree	don_t_know	don_t_know	agree	don_t_know	agree	don_t_know	don_t_know	agree	disagree	don_t_know	no			yes	no			others	I did not take the vaccine because I was pregnant.	no		no				no
126	yes	yes	30–34	32	female	tertiary		christianity		caregivers_bringing_their_children_for_i		Civil servant	yes	85000					no	no	no		agree	don_t_know	disagree	disagree	agree	agree	disagree	disagree	agree	agree	agree	no			no	don_t_know	because_others_are_taking_it, to_comply_with_the_government_				no		no				no
127	yes	yes	25–29	25	female	primary		islam		caregivers_bringing_their_children_for_i		Business	no	1500					no	no	no		disagree	don_t_know	don_t_know	don_t_know	don_t_know	agree	agree	agree	agree	disagree	don_t_know	no			no	no			others	I don't really have knowledge about it, so I don't want to take risk.	no		no				no
128	yes	yes	35–39	36	female	tertiary		christianity		caregivers_bringing_their_children_for_i		Business woman	no						no	no	no		don_t_know	don_t_know	don_t_know	agree	don_t_know	don_t_know	don_t_know	don_t_know	don_t_know	don_t_know	don_t_know	no			no	no			lack_of_trust_in_the_governmen		no		no				no
129	yes	yes	25–29	27	female	secondary		islam		caregivers_bringing_their_children_for_i		Chemist	no						no	no	no		disagree	disagree	disagree	disagree	disagree	disagree	disagree	disagree	don_t_know	don_t_know	disagree	no			no	no			others		no		no				no
130	yes	yes	30–34	33	female	tertiary		islam		caregivers_bringing_their_children_for_i		Self employed	no						no	no	no		disagree	don_t_know	disagree	don_t_know	agree	agree	agree	disagree	disagree	agree	agree	no			no	no			fear_of_side_effects		no		no				no
131	yes	yes	30–34	32	female	tertiary		christianity		caregivers_bringing_their_children_for_i		Business	no						no	no	no		disagree	disagree	disagree	disagree	disagree	disagree	disagree	disagree	disagree	disagree	disagree	no			no	no			others	Pregnancy	no		no				no
132	yes	yes	15–19	19	female	primary		islam		caregivers_bringing_their_children_for_i		Business woman	no	2000					no	no	no		agree	don_t_know	don_t_know	don_t_know	don_t_know	don_t_know	don_t_know	don_t_know	don_t_know	don_t_know	agree	no			no	no			others	Because I don't know about it, it didn't enter our town.	no		no				no
133	yes	yes	25–29	26	female	tertiary		christianity		caregivers_bringing_their_children_for_i		Technical advocate	no	100000					no	no	no		agree	agree	disagree	disagree	disagree	agree	disagree	disagree	disagree	agree	disagree	no			no	no			fear_of_side_effects		no		no				no
134	yes	yes	35–39	35	female	tertiary		christianity		caregivers_bringing_their_children_for_i		Teacher	no	50000					no	no	no		agree	don_t_know	disagree	don_t_know	don_t_know	don_t_know	don_t_know	don_t_know	don_t_know	don_t_know	don_t_know	no			no	no			others	Because am breastfeeding	no		no				no
135	yes	yes	40–44	43	female	no_formal_education		christianity		caregivers_bringing_their_children_for_i		999	no						no	no	no		agree	disagree	disagree	agree	agree	agree	disagree	don_t_know	disagree	disagree	disagree	no			no	yes	to_protect_me_against_covid_19				yes	Tonabu lmota	no		second_dose_is_not_yet_due		no
136	yes	yes	20–24	24	female	tertiary		islam		others	RI provider	Casual	no						no	no	no		agree	agree	don_t_know	agree	agree	agree	don_t_know	agree	don_t_know	don_t_know	don_t_know	no			no	don_t_know	to_protect_me_against_covid_19, to_comply_with_the_government_				no		no				no
137	yes	yes	20–24	23	female	no_formal_education		islam		caregivers_bringing_their_children_for_i		Non	no	400					no	no	no		disagree	don_t_know	agree	agree	agree	don_t_know	disagree	disagree	agree	agree	disagree	no			no	no			others	They are not aware	no		no				no
138	yes	yes	20–24	21	female	primary		islam		caregivers_bringing_their_children_for_i		None	no	0					no	no	no		agree	don_t_know	don_t_know	don_t_know	don_t_know	don_t_know	don_t_know	don_t_know	don_t_know	don_t_know	agree	no			no	no			others	I don't know about it	no		no				no
139	yes	yes	30–34	34	female	secondary		christianity		caregivers_bringing_their_children_for_i		Self employed	no						no	no	no		disagree	disagree	disagree	disagree	disagree	disagree	agree	don_t_know	disagree	don_t_know	agree	no			no	no			others	She does not believe covid19 exist	no		no				no
140	yes	yes	35–39	38	female	secondary		christianity		caregivers_bringing_their_children_for_i		Auxiliary Nurse	no	30000					no	no	no		agree	disagree	disagree	disagree	agree	agree	disagree	agree	disagree	disagree	disagree	yes	no		yes	no			others	Because am breastfeeding	no		no				no
141	yes	yes	25–29	27	female	tertiary		christianity		caregivers_bringing_their_children_for_i		Business	no						no	no	no		agree	agree	disagree	disagree	disagree	agree	disagree	disagree	agree	disagree	disagree	no			no	yes	to_protect_me_against_covid_19, to_encourage_others_to_take_it				yes	Phc elepe	no		others	Pregnancy	no
142	yes	yes	40–44	40	female	no_formal_education		islam		others	Village community mobilizer	VCM	yes	10000					no	no	no		disagree	agree	agree	disagree	agree	don_t_know	don_t_know	agree	don_t_know	agree	agree	no			no	yes	to_protect_me_against_covid_19				yes	Kiyawa PHC	yes	Balago PHC			no
143	yes	yes	20–24	20	female	secondary		islam		caregivers_bringing_their_children_for_i		Hair dresser	no						no	no	no		agree	disagree	disagree	agree	don_t_know	agree	disagree	disagree	disagree	disagree	disagree	no			no	yes	to_protect_me_against_covid_19				yes	Ajagunro lmota	no		second_dose_is_not_yet_due		no
144	yes	yes	35–39	39	female	tertiary	National Diploma	christianity		caregivers_bringing_their_children_for_i		Teacher	no	10000					no	no	no		agree	don_t_know	don_t_know	don_t_know	don_t_know	don_t_know	don_t_know	don_t_know	don_t_know	don_t_know	don_t_know	no			no	no			fear_of_side_effects		no		no				no
145	yes	yes	30–34	32	female	tertiary		islam		caregivers_bringing_their_children_for_i		Catering	no						no	no	no		agree	agree	disagree	agree	agree	agree	don_t_know	don_t_know	disagree	agree	disagree	no			no	no			fear_of_side_effects		no		no				no
146	yes	yes	35–39	36	female	tertiary		christianity		caregivers_bringing_their_children_for_i		Business	no						no	no	no		agree	disagree	don_t_know	disagree	disagree	don_t_know	disagree	disagree	agree	agree	disagree	no			no	no			others	Pregnancy	no		no				no
147	yes	yes	35–39	35	female	tertiary		christianity		caregivers_bringing_their_children_for_i		Business woman	no						no	no	no		don_t_know	disagree	don_t_know	don_t_know	don_t_know	agree	don_t_know	don_t_know	don_t_know	don_t_know	don_t_know	no			no	yes	for_travel_purpose, to_comply_with_the_government_, to_protect_me_against_covid_19, to_encourage_others_to_take_it				yes	They came to my residence	no		others	The people giving it have not come	no
148	yes	yes	25–29	27	female	secondary		islam		caregivers_bringing_their_children_for_i		Trading	no						no	no	no		disagree	disagree	agree	disagree	disagree	agree	disagree	disagree	disagree	disagree	disagree	no			no	yes	to_encourage_others_to_take_it, to_comply_with_the_government_, to_protect_me_against_covid_19, for_travel_purpose				yes	It was brought to Solomade street	no		because_of_the_side_effect_of_the_previo		no
149	yes	yes	30–34	30	female	tertiary		christianity		caregivers_bringing_their_children_for_i		Business woman	no						no	no	no		disagree	agree	don_t_know	agree	disagree	don_t_know	don_t_know	disagree	don_t_know	don_t_know	disagree	no			no	no			others	She just gave birth	no		no				no
150	yes	yes	30–34	32	female	secondary		christianity		caregivers_bringing_their_children_for_i		Caterer	no						no	no	no		don_t_know	don_t_know	disagree	don_t_know	agree	disagree	disagree	don_t_know	don_t_know	disagree	disagree	no			no	no			others	Was told breastfeeding mothers can not take it	no		no				no
151	yes	yes	35–39	36	female	secondary		christianity		caregivers_bringing_their_children_for_i		Business woman	no						no	no	no		disagree	disagree	disagree	disagree	agree	agree	disagree	agree	disagree	disagree	disagree	no			no	no			others	Because am breastfeeding	no		no				no
152	yes	yes	25–29	29	female	secondary		islam		caregivers_bringing_their_children_for_i		Quack Nurse	no						no	no	no		agree	disagree	disagree	agree	agree	agree	disagree	agree	disagree	disagree	agree	no			no	yes	to_protect_me_against_covid_19				yes	Imota health center	no		others	Patient was pregnant	no
153	yes	yes	30–34	32	female	tertiary		christianity		caregivers_bringing_their_children_for_i		Self employed	no	50000					no	no	no		disagree	disagree	disagree	don_t_know	agree	agree	don_t_know	agree	agree	agree	agree	no			no	no			lack_of_trust_in_the_governmen, others	Scam by government	no		no				no
154	yes	yes	30–34	32	female	secondary		islam		caregivers_bringing_their_children_for_i		Fashion Designer	no						no	no	no		don_t_know	don_t_know	don_t_know	don_t_know	don_t_know	don_t_know	don_t_know	don_t_know	don_t_know	don_t_know	don_t_know	no			no	no			fear_of_side_effects		no		no				no
155	yes	yes	35–39	36	female	tertiary		christianity		caregivers_bringing_their_children_for_i		Entrepreneur	no						no	no	no		disagree	agree	disagree	disagree	agree	agree	disagree	agree	agree	disagree	disagree	no			yes	no			others	I was pregnant and heard pregnancy mother can't take it	no		no				no
156	yes	yes	35–39	38	female	tertiary		christianity		caregivers_bringing_their_children_for_i		Teaching	no	35000					no	no	no		disagree	disagree	disagree	disagree	disagree	agree	disagree	agree	disagree	disagree	don_t_know	no			no	no			others	She was pregnant	no		no				no
157	yes	yes	25–29	29	female	tertiary		islam		caregivers_bringing_their_children_for_i		Business	no						no	no	no		agree	disagree	disagree	disagree	disagree	agree	disagree	agree	disagree	agree	disagree	yes	no		yes	no			others	Vaccine was not available	no		no				no
158	yes	yes	55+	67	female	primary		christianity		caregivers_bringing_their_children_for_i		Nothing	no						no	no	no		disagree	agree	disagree	disagree	disagree	disagree	disagree	don_t_know	don_t_know	don_t_know	disagree	no			no	yes	to_protect_me_against_covid_19				yes	Oluyole PHC	no		others	I'm healthy nothing is wrong with me	no
159	yes	yes	25–29	25	female	secondary		islam		caregivers_bringing_their_children_for_i		Tailoring	no						no	no	no		disagree	disagree	disagree	agree	agree	don_t_know	agree	agree	don_t_know	agree	disagree	no			yes	no			fear_of_side_effects		no		no				no
160	yes	yes	35–39	35	female	tertiary		christianity		caregivers_bringing_their_children_for_i		Lawyer	no	50000					no	no	no		disagree	disagree	disagree	disagree	disagree	agree	disagree	don_t_know	don_t_know	agree	disagree	no			no	no			others	Pregnancy, Breastfeeding	no		no				no
161	yes	yes	30–34	33	female	secondary		christianity		caregivers_bringing_their_children_for_i		Trading	no						no	no	no		disagree	disagree	disagree	agree	don_t_know	agree	disagree	don_t_know	disagree	disagree	disagree	no			no	no			others	I'm not interested	no		no				no
162	yes	yes	35–39	35	female	secondary		islam		caregivers_bringing_their_children_for_i		Bread seller	no						no	no	no		disagree	disagree	disagree	disagree	disagree	disagree	disagree	disagree	disagree	disagree	disagree	no			no	no			fear_of_side_effects		no		no				no
163	yes	yes	35–39	36	female	secondary		christianity		caregivers_bringing_their_children_for_i		Business woman	no	50000					no	no	no		disagree	disagree	disagree	disagree	disagree	agree	agree	disagree	disagree	agree	disagree	no			no	no			others	Vaccine was not available	no		no				no
164	yes	yes	35–39	37	female	secondary		christianity		caregivers_bringing_their_children_for_i		A cleaner	no						no	no	no		don_t_know	don_t_know	don_t_know	don_t_know	don_t_know	don_t_know	don_t_know	don_t_know	don_t_know	don_t_know	don_t_know	no			no	no			fear_of_side_effects		no		no				no
165	yes	yes	30–34	31	female	tertiary		christianity		caregivers_bringing_their_children_for_i		Fashion designer	no						no	no	no		disagree	disagree	disagree	disagree	disagree	agree	disagree	don_t_know	don_t_know	don_t_know	disagree	no			yes	no			others	Because they said pregnant and nursing mothers can not take it	no		no				no
166	yes	yes	35–39	37	female	tertiary		islam		caregivers_bringing_their_children_for_i		Trading	no	50000					no	no	no		disagree	don_t_know	disagree	disagree	disagree	disagree	disagree	disagree	disagree	disagree	disagree	no			no	no			others	No chance or time to take it, Pregnancy	no		no				no
167	yes	yes	25–29	29	female	tertiary		christianity		caregivers_bringing_their_children_for_i		Trader	no	30000					no	no	no		disagree	disagree	disagree	don_t_know	agree	agree	disagree	agree	agree	agree	don_t_know	no			no	no			others	Pregnancy	no		no				no
168	yes	yes	35–39	35	female	tertiary		christianity		caregivers_bringing_their_children_for_i		Business woman	no	20000					no	no	no		disagree	disagree	disagree	disagree	don_t_know	agree	agree	don_t_know	disagree	disagree	disagree	no			no	no			others	No time	no		no				no
169	yes	yes	35–39	35	female	secondary		christianity		caregivers_bringing_their_children_for_i		Photographer	no						no	no	no		agree	disagree	disagree	agree	don_t_know	agree	don_t_know	don_t_know	don_t_know	agree	agree	no			no	no			others	Because am breastfeeding	no		no				no
170	yes	yes	30–34	32	female	secondary		christianity		caregivers_bringing_their_children_for_i		Trader	no						no	no	no		agree	disagree	disagree	agree	disagree	disagree	don_t_know	don_t_know	don_t_know	agree	disagree	no			no	no			fear_of_side_effects		no		no				no
171	yes	yes	30–34	31	female	tertiary		islam		caregivers_bringing_their_children_for_i		Farmer	no						no	no	no		disagree	disagree	disagree	disagree	disagree	agree	disagree	disagree	disagree	disagree	disagree	no			yes	yes	to_protect_me_against_covid_19				yes	Immunizations outreach	no		second_dose_is_not_yet_due		no
172	yes	yes	35–39	35	female	no_formal_education		islam		others	Come for ANC	Non	no	4000					no	no	no		disagree	don_t_know	don_t_know	agree	don_t_know	don_t_know	don_t_know	don_t_know	don_t_know	agree	don_t_know	no			no	no			others	Because she is been giving Cash transfer support	no		no				no
173	yes	yes	30–34	30	female	no_formal_education		islam		caregivers_bringing_their_children_for_i		Business	no	4000					no	no	no		don_t_know	don_t_know	don_t_know	don_t_know	disagree	agree	don_t_know	don_t_know	disagree	agree	don_t_know	no			no	no			others	I traveled	no		no				no
174	yes	yes	30–34	30	female	secondary		christianity		caregivers_bringing_their_children_for_i		Hair dressing	no	20000					no	no	no		disagree	disagree	disagree	disagree	disagree	agree	disagree	disagree	disagree	disagree	disagree	no			no	no			others	Pregnancy	no		no				no
175	yes	yes	30–34	30	female	tertiary		christianity		caregivers_bringing_their_children_for_i		Business woman	no	40000					no	no	no		disagree	disagree	disagree	disagree	disagree	agree	disagree	disagree	disagree	disagree	disagree	no			no	yes	to_protect_me_against_covid_19				yes	Aleshinloye PHC	no		others	Pregnancy	no
176	yes	yes	20–24	24	female	secondary		christianity		caregivers_bringing_their_children_for_i		Fashion designer	no						no	no	no		agree	don_t_know	don_t_know	disagree	agree	disagree	don_t_know	disagree	disagree	agree	don_t_know	no			no	no			fear_of_side_effects, others	Pregnancy	no		no				no
177	yes	yes	20–24	23	female	secondary		christianity		caregivers_bringing_their_children_for_i		Hair dressing	no						no	no	no		disagree	disagree	disagree	disagree	disagree	disagree	disagree	disagree	disagree	agree	disagree	can_t_remember			no	no			others	I do not believe in it	no		no				no
178	yes	yes	20–24	22	female	secondary		christianity		caregivers_bringing_their_children_for_i		Teacher	no						no	no	no		disagree	disagree	disagree	disagree	agree	agree	disagree	agree	don_t_know	don_t_know	don_t_know	no			no	no			others	Because am breastfeeding	no		no				no
179	yes	yes	30–34	30	male	primary		islam		healthcare_provider		Facility keeper	no	5000	yes	no	no	no					disagree	agree	agree	disagree	disagree	agree	agree	don_t_know	disagree	disagree	disagree	no			no	yes	to_encourage_others_to_take_it, to_protect_me_against_covid_19, to_comply_with_the_government_				yes	Markiba Health Post	yes	Balago PHC			no
180	yes	yes	35–39	36	female	tertiary	OND	christianity		healthcare_provider		Nurse	no	60000	yes	no	no	no					agree	disagree	disagree	disagree	disagree	agree	disagree	disagree	disagree	disagree	disagree	yes	no		yes	yes	to_comply_with_the_government_, to_protect_me_against_covid_19, to_encourage_others_to_take_it				yes	Aruna ogun	yes	Aruna ogun			no
181	yes	yes	30–34	32	female	secondary		christianity		caregivers_bringing_their_children_for_i		Entrepreneur	no						no	no	no		don_t_know	don_t_know	disagree	don_t_know	don_t_know	disagree	don_t_know	don_t_know	don_t_know	don_t_know	disagree	no			no	no			others	No reason	no		no				no
182	yes	yes	25–29	25	female	no_formal_education		islam		caregivers_bringing_their_children_for_i		Non	no	0					no	no	no		agree	disagree	agree	disagree	agree	don_t_know	disagree	agree	disagree	agree	agree	no			no	yes	to_comply_with_the_government_				yes	Balago PHC	no		others	They were not inform	no
183	yes	yes	35–39	38	female	tertiary		islam		caregivers_bringing_their_children_for_i		Civil servant	yes	99000					no	no	no		disagree	agree	agree	disagree	disagree	disagree	disagree	disagree	agree	agree	agree	no			no	no			fear_of_side_effects		no		no				no
184	yes	yes	35–39	36	female	tertiary		christianity		caregivers_bringing_their_children_for_i		Business woman	no	5000					no	no	no		disagree	agree	disagree	disagree	disagree	agree	agree	disagree	don_t_know	agree	agree	no			no	no			others	Was pregnant	no		no				no
185	yes	yes	30–34	33	female	no_formal_education		islam		caregivers_bringing_their_children_for_i		Business	no	10000					no	no	no		agree	agree	agree	agree	disagree	agree	don_t_know	don_t_know	agree	agree	don_t_know	no			no	no			others	I traveled that's why I did not take the vaccine	no		no				no
186	yes	yes	35–39	39	female	secondary		christianity		caregivers_bringing_their_children_for_i		Teaching	no						no	no	no		disagree	disagree	agree	disagree	agree	don_t_know	don_t_know	don_t_know	don_t_know	don_t_know	agree	no			no	no			others	I don't believe covid-19 is real	no		no				no
187	yes	yes	25–29	25	female	tertiary		islam		caregivers_bringing_their_children_for_i		Fashion designer	no	50000					no	no	no		disagree	disagree	disagree	disagree	disagree	agree	disagree	disagree	disagree	disagree	disagree	no			no	no			others	I don't have time	no		no				no
188	yes	yes	45–49	46	female	tertiary		islam		healthcare_provider		Medical record	yes	50000	yes	no	no	no					disagree	disagree	disagree	disagree	disagree	agree	don_t_know	disagree	disagree	disagree	disagree	yes	no		no	yes	to_protect_me_against_covid_19				yes	Awodife	yes	Awodife			yes
189	yes	yes	30–34	30	female	no_formal_education		islam		caregivers_bringing_their_children_for_i		Non	no	4000					no	no	no		disagree	agree	disagree	disagree	disagree	agree	agree	disagree	disagree	disagree	disagree	no			no	yes	to_protect_me_against_covid_19				yes	Markiba kofar Fada	no		others	She has travelled with the intention to do it when comeback	no
190	yes	yes	25–29	25	female	tertiary		christianity		caregivers_bringing_their_children_for_i		Unemployed	no						no	no	no		disagree	disagree	disagree	disagree	disagree	agree	don_t_know	don_t_know	don_t_know	don_t_know	don_t_know	no			no	no			it_will_lead_to_infertility		no		no				no
191	yes	yes	20–24	20	female	no_formal_education		islam		caregivers_bringing_their_children_for_i		Food seller	no	2500					no	no	no		agree	don_t_know	agree	agree	don_t_know	agree	don_t_know	don_t_know	agree	agree	don_t_know	no			no	no			others	I don't have any information about it.	no		no				no
192	yes	yes	25–29	27	female	secondary		islam		caregivers_bringing_their_children_for_i		Herb seller	no						no	no	no		disagree	disagree	disagree	disagree	don_t_know	don_t_know	agree	don_t_know	don_t_know	disagree	disagree	no			yes	no			others	Pregnancy	no		no				no
193	yes	yes	15–19	17	female	secondary		christianity		caregivers_bringing_their_children_for_i		Unemployed	no						no	no	no		disagree	agree	don_t_know	disagree	disagree	agree	agree	don_t_know	disagree	disagree	disagree	no			no	yes	to_protect_me_against_covid_19				yes	Ipakodo health center	no		others	Breastfeeding	no
194	yes	yes	50–54	50	female	tertiary		christianity		healthcare_provider		Health information	yes	156000	yes	no	no	no					disagree	disagree	disagree	disagree	disagree	agree	disagree	disagree	disagree	disagree	disagree	yes	no		yes	yes	to_protect_me_against_covid_19				yes	Awodife PHC	yes	Awodife PHC			no
195	yes	yes	30–34	31	female	tertiary		christianity		caregivers_bringing_their_children_for_i		Baker	no	100000					no	no	no		disagree	disagree	disagree	disagree	disagree	agree	disagree	don_t_know	don_t_know	don_t_know	don_t_know	no			no	no			others	Pregnancy	no		no				no
196	yes	yes	35–39	36	male	no_formal_education		islam		others	Community leader representative come for supervision	Non	no	30000					no	no	no		disagree	agree	disagree	disagree	disagree	disagree	agree	disagree	disagree	disagree	disagree	no			yes	yes	to_protect_me_against_covid_19				yes	Markiba kofar Fada	no		others	They didn't come	no
197	yes	yes	25–29	27	female	tertiary		islam		caregivers_bringing_their_children_for_i		Entrepreneur	no	60000					no	no	no		agree	disagree	agree	don_t_know	disagree	agree	don_t_know	don_t_know	don_t_know	don_t_know	disagree	no			no	no			fear_of_side_effects		no		no				no
198	yes	yes	50–54	50	female	tertiary		christianity		healthcare_provider		(Adult) health worker	no		yes	no	no	no					disagree	disagree	disagree	disagree	disagree	agree	disagree	disagree	disagree	agree	disagree	no			yes	yes	to_protect_me_against_covid_19				yes	Awodife PHC	yes	Awodife PHC			no
199	yes	yes	40–44	42	male	tertiary		islam		healthcare_provider		Civil servant	yes	80000	yes	no	no	no					agree	agree	disagree	disagree	disagree	agree	agree	disagree	disagree	disagree	disagree	no			no	yes	to_protect_me_against_covid_19				yes	Balago PHC	yes	Balago PHC			no
200	yes	yes	25–29	25	female	tertiary		christianity		caregivers_bringing_their_children_for_i		Fashion Designer	no	30000					no	no	no		disagree	disagree	agree	disagree	disagree	agree	disagree	disagree	disagree	disagree	disagree	no			no	yes	to_comply_with_the_government_				yes	Blessed clinic in Ijebu- oru	no		i_need_to_go_to_where_i_took_the_first_d		no
201	yes	yes	30–34	32	female	tertiary		christianity		caregivers_bringing_their_children_for_i		Civil servant	no	50000					no	no	no		disagree	disagree	disagree	disagree	disagree	agree	disagree	disagree	disagree	disagree	disagree	no			no	no			lack_of_trust_in_the_quality_o		no		no				no
202	yes	yes	25–29	25	female	secondary		christianity		caregivers_bringing_their_children_for_i		Fashion designer	no	20000					no	no	no		disagree	disagree	don_t_know	don_t_know	disagree	don_t_know	disagree	don_t_know	agree	agree	agree	no			no	no			lack_of_trust_in_the_quality_o		no		no				no
203	yes	yes	45–49	48	female	tertiary		christianity		healthcare_provider		Community Health Extension Worker	yes		yes	no	no	no					agree	disagree	disagree	disagree	disagree	agree	disagree	disagree	disagree	disagree	disagree	no			yes	yes	to_encourage_others_to_take_it				yes	Ipakodo PHC	yes	Ipakodo PHC			yes
204	yes	yes	35–39	35	female	tertiary		christianity		caregivers_bringing_their_children_for_i		Laboratory scientist	no						no	no	no		disagree	disagree	disagree	agree	agree	agree	agree	disagree	disagree	agree	don_t_know	no			no	no			fear_of_side_effects		no		no				no
205	yes	yes	25–29	29	female	tertiary		christianity		healthcare_provider		Health information manager	yes	79000	yes	no	no	no					disagree	don_t_know	disagree	disagree	don_t_know	disagree	disagree	agree	disagree	disagree	disagree	no			yes	yes	for_travel_purpose, to_encourage_others_to_take_it, to_protect_me_against_covid_19, to_comply_with_the_government_				yes	Army barracks hospital	yes	ARMY BARRACKS HOSPITAL			yes
206	yes	yes			female	tertiary		christianity		caregivers_bringing_their_children_for_i		Hair dresser	no						no	no	no		agree	disagree	disagree	disagree	disagree	disagree	disagree	disagree	disagree	disagree	disagree	no			no	no			fear_of_side_effects		no		no				no
207	yes	yes	30–34	34	female	secondary		christianity		caregivers_bringing_their_children_for_i		Business	no						no	no	no		agree	agree	disagree	agree	disagree	agree	don_t_know	agree	don_t_know	agree	disagree	no			no	no			fear_of_side_effects, it_is_a_mark_of_the_beast		no		no				no
208	yes	yes	30–34	32	female	tertiary		islam		healthcare_provider		Health information	no	30000	yes	no	no	no					agree	don_t_know	disagree	agree	agree	agree	don_t_know	agree	don_t_know	disagree	disagree	no			no	yes	for_travel_purpose, to_protect_me_against_covid_19				yes	Odonla Primary Health Centre	no		long_waiting_time		no
209	yes	yes	35–39	38	female	secondary		christianity		caregivers_bringing_their_children_for_i		Business	no						no	no	no		don_t_know	disagree	don_t_know	don_t_know	don_t_know	agree	disagree	don_t_know	don_t_know	don_t_know	don_t_know	no			no	no			it_is_a_mark_of_the_beast		no		no				no
210	yes	yes	25–29	27	female	tertiary		christianity		caregivers_bringing_their_children_for_i		Business	no	200000					no	no	no		disagree	disagree	agree	don_t_know	don_t_know	disagree	disagree	disagree	agree	agree	agree	no			no	no			lack_of_trust_in_the_quality_o		no		no				no
211	yes	yes	50–54	54	female	tertiary		christianity		healthcare_provider		Nurse	yes		yes	no	no	no					agree	disagree	disagree	agree	agree	agree	disagree	agree	don_t_know	don_t_know	don_t_know	yes	no		no	yes	to_protect_me_against_covid_19				yes	Odonla Primary Health Centre	yes	Odonla Primary Health Centre			yes
212	yes	yes	30–34	30	female	secondary		islam		caregivers_bringing_their_children_for_i		Fish seller	no	50000					no	no	no		disagree	disagree	agree	agree	agree	agree	disagree	disagree	disagree	agree	disagree	no			no	no			fear_of_side_effects		no		no				no
213	yes	yes	30–34	32	female	tertiary		christianity		caregivers_bringing_their_children_for_i		Makeup artist	no	60000					no	no	no		agree	disagree	disagree	disagree	disagree	disagree	disagree	disagree	disagree	disagree	disagree	yes	yes	01jan2021	yes	yes	to_protect_me_against_covid_19				yes	Bayeku PHC	yes	Bayeku PHC			no
214	yes	yes	35–39	38	female	no_formal_education		islam		others	Came for check up	Business	no	500					no	no	no		don_t_know	don_t_know	don_t_know	disagree	don_t_know	don_t_know	don_t_know	don_t_know	don_t_know	don_t_know	disagree	no			no	no			others	Because I don't know where they are taking the vaccine	no		no				no
215	yes	yes	35–39	35	female	no_formal_education		islam		others	Brought her child to collect plubinut	Non	no	0					no	no	no		disagree	don_t_know	disagree	disagree	don_t_know	don_t_know	agree	don_t_know	don_t_know	don_t_know	don_t_know	no			no	no			others	They never heard of the Vaccine	no		no				no
216	yes	yes	30–34	32	female	tertiary		islam		caregivers_bringing_their_children_for_i		Business woman	no	50000					no	no	no		disagree	disagree	disagree	disagree	disagree	agree	disagree	disagree	disagree	agree	agree	no			no	yes	to_comply_with_the_government_, to_protect_me_against_covid_19, for_travel_purpose				yes	Alakia PHC	no		second_dose_is_not_yet_due		no
217	yes	yes	40–44	40	female	no_formal_education		islam		caregivers_bringing_their_children_for_i		Business woman	no	20000					no	no	no		don_t_know	disagree	disagree	don_t_know	don_t_know	agree	agree	don_t_know	don_t_know	disagree	disagree	no			no	yes	to_comply_with_the_government_, to_protect_me_against_covid_19				yes	General hospital, Jahun	no		i_need_to_go_to_where_i_took_the_first_d		no
218	yes	yes	30–34	30	female	no_formal_education		islam		others	Brought her manurish child	Non	no	2000					no	no	no		disagree	disagree	disagree	disagree	disagree	agree	agree	don_t_know	disagree	don_t_know	disagree	no			no	no			others	They are not aware and don't know where to do	no		no				no
219	yes	yes	20–24	23	female	secondary		christianity		caregivers_bringing_their_children_for_i		Fashion designer	no	30000					no	no	no		disagree	agree	disagree	disagree	disagree	agree	disagree	disagree	disagree	agree	disagree	no			no	no			fear_of_side_effects		no		no				no
220	yes	yes	20–24	23	female	tertiary		islam		caregivers_bringing_their_children_for_i		Non employed	no						no	no	no		disagree	disagree	disagree	disagree	disagree	agree	disagree	disagree	disagree	agree	agree	no			no	no			fear_of_side_effects		no		no				no
221	yes	yes	20–24	20	female	no_formal_education		islam		others	Came to collect Tamoa for my malnourished child	Making of cap	no	4000					no	no	no		agree	disagree	disagree	agree	don_t_know	don_t_know	don_t_know	don_t_know	don_t_know	don_t_know	don_t_know	no			no	no			others	I don't believe there's Covid 19	no		no				no
222	yes	yes	35–39	35	female	tertiary		christianity		caregivers_bringing_their_children_for_i		Teacher	no						no	no	no		disagree	disagree	disagree	disagree	disagree	agree	disagree	disagree	disagree	disagree	disagree	no			no	no			others	Not interested	no		no				no
223	yes	yes	20–24	24	female	secondary		islam		caregivers_bringing_their_children_for_i		Fashion designer	no	30000					no	no	no		disagree	disagree	agree	disagree	agree	agree	disagree	agree	disagree	agree	disagree	no			no	no			others	I heard that they don't give nursing mothers	no		no				no
224	yes	yes	30–34	30	female	no_formal_education		islam		caregivers_bringing_their_children_for_i		Non	no	0					no	no	no		don_t_know	don_t_know	disagree	don_t_know	don_t_know	don_t_know	don_t_know	don_t_know	don_t_know	don_t_know	don_t_know	no			no	no			others	They didn't go to our community	no		no				no
225	yes	yes	20–24	20	female	no_formal_education		islam		caregivers_bringing_their_children_for_i		Business	no	500					no	no	no		don_t_know	don_t_know	disagree	don_t_know	don_t_know	don_t_know	don_t_know	don_t_know	don_t_know	don_t_know	don_t_know	no			no	no			others	I don't know anything about it, I just use to hear it.	no		no				no
226	yes	yes	20–24	22	female	no_formal_education		islam		caregivers_bringing_their_children_for_i		Non	no	5000					no	no	no		disagree	agree	disagree	disagree	disagree	agree	agree	don_t_know	disagree	disagree	disagree	no			no	no			others	They are not aware	no		no				no
227	yes	yes	30–34	31	female	tertiary		christianity		caregivers_bringing_their_children_for_i		Civil Engineer	yes	100000					no	no	no		disagree	disagree	disagree	disagree	disagree	agree	disagree	disagree	disagree	disagree	disagree	yes	no		yes	no			others	I was actually pregnant during that time	no		no				no
228	yes	yes	20–24	24	female	secondary		islam		caregivers_bringing_their_children_for_i		Fashion designer	no	5000					no	no	no		disagree	agree	disagree	disagree	disagree	agree	agree	don_t_know	don_t_know	don_t_know	don_t_know	no			no	no			fear_of_side_effects		no		no				no
229	yes	yes	20–24	22	female	no_formal_education		islam		caregivers_bringing_their_children_for_i		Entrepreneur	no	4000					no	no	no		agree	disagree	disagree	agree	don_t_know	agree	agree	agree	don_t_know	agree	don_t_know	no			no	yes	to_comply_with_the_government_, to_protect_me_against_covid_19				yes	Gunda gidan mai anguwa	no		vaccine_not_available		no
230	yes	yes	30–34	30	female	secondary		christianity		others	Pregnant woman	Business	no	50000					no	no	no		disagree	agree	disagree	disagree	disagree	agree	disagree	disagree	disagree	disagree	disagree	no			no	yes	to_protect_me_against_covid_19				yes	Kobomoje PHC	no		others	Pregnancy	no
231	yes	yes	30–34	32	female	no_formal_education		islam		caregivers_bringing_their_children_for_i		Non	no	0					no	no	no		agree	agree	disagree	agree	agree	don_t_know	don_t_know	don_t_know	don_t_know	don_t_know	disagree	no			no	no			others	Because they are not collecting cash transfer	no		no				no
232	yes	yes	15–19	18	female	no_formal_education		islam		caregivers_bringing_their_children_for_i		Business woman	no	500					no	no	no		agree	don_t_know	don_t_know	don_t_know	don_t_know	don_t_know	don_t_know	don_t_know	don_t_know	don_t_know	don_t_know	no			no	no			others	I don't about it	no		no				no
233	yes	yes	35–39	38	female	tertiary		christianity		caregivers_bringing_their_children_for_i		Makeup artist	no	50000					no	no	no		disagree	agree	disagree	disagree	disagree	agree	disagree	disagree	disagree	disagree	disagree	no			no	yes	to_comply_with_the_government_, to_protect_me_against_covid_19, for_travel_purpose, to_encourage_others_to_take_it				yes	Olodo PHC	yes	Olodo PHC			no
234	yes	yes	35–39	39	female	tertiary		christianity		others	Pregnant woman	Teaching	no	15000					no	no	no		agree	disagree	disagree	disagree	agree	agree	agree	disagree	disagree	agree	disagree	no			no	no			others	Scared of injections	no		no				no
235	yes	yes	40–44	40	female	tertiary		christianity		caregivers_bringing_their_children_for_i		Teacher	no	30000					no	no	no		disagree	agree	disagree	disagree	agree	agree	agree	disagree	disagree	disagree	disagree	no			yes	no			others	I still have a baby and am still breastfeeding. I don't know the effect it will have on my child.	no		no				no
236	yes	yes	25–29	28	female	tertiary		christianity		caregivers_bringing_their_children_for_i		999	no	100000					no	no	no		disagree	don_t_know	disagree	disagree	disagree	agree	disagree	disagree	agree	agree	agree	yes	don_t_know		yes	yes	others	She took the vaccine because of the vaccination card incase anything comes up			yes	Ita-elewa	no		others	Because I'm pregnant	no
237	yes	yes	20–24	20	female	secondary		islam		caregivers_bringing_their_children_for_i		Business woman	no	20000					no	no	no		agree	agree	don_t_know	agree	don_t_know	don_t_know	don_t_know	don_t_know	don_t_know	don_t_know	don_t_know	no			no	no			fear_of_side_effects, others	I'm breast feeding	no		no				no
238	yes	yes	45–49	47	female	tertiary		christianity		others	Accounting	Accountant	yes						no	no	no		disagree	disagree	disagree	disagree	disagree	disagree	disagree	don_t_know	disagree	agree	disagree	no			no	yes	to_comply_with_the_government_, to_protect_me_against_covid_19, to_encourage_others_to_take_it				yes	Akuro PHC	yes	Elewura PHC			no
239	yes	yes	20–24	20	female	no_formal_education		islam		caregivers_bringing_their_children_for_i		Non	no	1000					no	no	no		don_t_know	agree	agree	agree	agree	agree	agree	don_t_know	don_t_know	don_t_know	don_t_know	no			no	no			others	No body ask them to do it	no		no				no
240	yes	yes	35–39	38	female	tertiary		christianity		caregivers_bringing_their_children_for_i		Finance	no	50000					no	no	no		disagree	disagree	disagree	disagree	disagree	agree	agree	agree	disagree	agree	don_t_know	no			no	yes	to_comply_with_the_government_, to_protect_me_against_covid_19, for_travel_purpose				yes	It was brought to our place of work around yemetu	yes	Secretariat			no
241	yes	yes	30–34	30	female	no_formal_education		islam		caregivers_bringing_their_children_for_i		Entrepreneur	no	5000					no	no	no		agree	don_t_know	agree	disagree	agree	agree	don_t_know	disagree	agree	agree	don_t_know	yes	no		no	yes	to_comply_with_the_government_, for_travel_purpose, to_protect_me_against_covid_19				yes	I my house	no		vaccine_not_available		no
242	yes	yes	20–24	24	female	tertiary		christianity		caregivers_bringing_their_children_for_i		Nurse	yes	25000					no	no	no		disagree	agree	disagree	disagree	disagree	agree	disagree	disagree	disagree	disagree	disagree	no			yes	no			others	I've not gotten time to receive it	no		no				no
243	yes	yes	20–24	22	female	tertiary		islam		others	Out patient	Fashion designer	no	20000					no	no	no		don_t_know	disagree	disagree	don_t_know	agree	agree	disagree	disagree	don_t_know	disagree	disagree	no			no	yes	to_comply_with_the_government_, to_protect_me_against_covid_19, for_travel_purpose				yes	Oranyan health center (mapo)	yes	Oranyan health center ( mapo)			no
244	yes	yes	25–29	25	female	no_formal_education		islam		caregivers_bringing_their_children_for_i		Non	no	0					no	no	no		agree	agree	disagree	don_t_know	don_t_know	don_t_know	don_t_know	don_t_know	don_t_know	don_t_know	disagree	no			no	no			others	She not receiving cash transfer	no		no				no
245	yes	yes	20–24	22	female	no_formal_education		islam		caregivers_bringing_their_children_for_i		Making of caps	no	2500					no	no	no		disagree	disagree	disagree	disagree	don_t_know	agree	agree	don_t_know	don_t_know	don_t_know	agree	no			no	no			others	I didn't come when they where doing the vaccine here.	no		no				no
246	yes	yes	25–29	28	female	tertiary		christianity		caregivers_bringing_their_children_for_i		999	no						no	no	no		disagree	disagree	agree	disagree	don_t_know	agree	disagree	disagree	disagree	agree	agree	no			no	yes	to_protect_me_against_covid_19				yes	Akute	no		second_dose_is_not_yet_due		no
247	yes	yes	30–34	30	female	no_formal_education		islam		caregivers_bringing_their_children_for_i		Non	no	0					no	no	no		disagree	don_t_know	don_t_know	don_t_know	don_t_know	disagree	agree	disagree	don_t_know	don_t_know	disagree	no			no	yes	others	Because she is collecting cash			yes	Maje PHC	no		others	They were not ask to do	no
248	yes	yes	15–19	16	female	primary		islam		caregivers_bringing_their_children_for_i		Business woman	no	800					no	no	no		don_t_know	don_t_know	don_t_know	don_t_know	don_t_know	don_t_know	don_t_know	don_t_know	don_t_know	don_t_know	agree	no			no	no			others	They didn't tell us anything here about it	no		no				no
249	yes	yes	30–34	30	female	tertiary		christianity		caregivers_bringing_their_children_for_i		Teacher	no	70000					no	no	no		agree	disagree	disagree	disagree	disagree	agree	disagree	disagree	disagree	disagree	disagree	yes	no		no	yes	to_encourage_others_to_take_it, to_protect_me_against_covid_19, to_comply_with_the_government_				yes	Phc ogba	yes	Phc ogba			no
250	yes	yes	35–39	35	female	tertiary		christianity		caregivers_bringing_their_children_for_i		Teacher	no	60000					no	no	no		disagree	disagree	disagree	don_t_know	disagree	agree	disagree	agree	disagree	disagree	agree	no			no	no			fear_of_side_effects		no		no				no
251	yes	yes	45–49	47	female	secondary		christianity		others	For medical check up	Entrepreneur	no						no	no	no		disagree	agree	disagree	disagree	disagree	disagree	agree	don_t_know	disagree	disagree	disagree	no			yes	yes	to_comply_with_the_government_, to_protect_me_against_covid_19				yes	Elewura PHC	yes	Elewura PHC			no
252	yes	yes	50–54	50	female	secondary		christianity		others	Patient	Trader	no	100000					no	no	no		disagree	disagree	disagree	disagree	disagree	agree	disagree	don_t_know	disagree	disagree	disagree	yes	no		no	no			others	No time	no		no				no
253	yes	yes	25–29	25	male	tertiary		christianity		others	Outpatient	IT	no	100000					no	no	no		disagree	disagree	disagree	disagree	agree	agree	disagree	agree	don_t_know	agree	disagree	no			yes	no			others	Too much crowd at the vaccination center	no		no				no
254	yes	yes	30–34	30	female	no_formal_education		islam		caregivers_bringing_their_children_for_i		Food seller	no	4000					no	no	no		don_t_know	don_t_know	don_t_know	don_t_know	don_t_know	agree	don_t_know	don_t_know	don_t_know	don_t_know	don_t_know	no			no	no			others	I don't know about the vaccine	no		no				no
255	yes	yes	25–29	27	female	tertiary		islam		caregivers_bringing_their_children_for_i		Nurse	no	15000					no	no	no		disagree	agree	disagree	disagree	agree	agree	agree	disagree	disagree	agree	disagree	yes	no		no	no			others	Pregnancy and Breastfeeding	no		no				no
256	yes	yes	25–29	27	female	secondary		christianity		others	Outpatient	Fashion designer	no						no	no	no		disagree	disagree	disagree	disagree	disagree	agree	don_t_know	don_t_know	don_t_know	agree	don_t_know	no			no	no			others	No time	no		no				no
257	yes	yes	25–29	27	female	tertiary		islam		caregivers_bringing_their_children_for_i		Chemist	no	10000					no	no	no		disagree	disagree	disagree	disagree	agree	agree	don_t_know	don_t_know	don_t_know	don_t_know	disagree	no			no	no			fear_of_side_effects		no		no				no
258	yes	yes	40–44	42	female	tertiary		christianity		caregivers_bringing_their_children_for_i		999	no	100000					no	no	no		don_t_know	disagree	disagree	disagree	disagree	agree	agree	disagree	disagree	disagree	agree	no			no	yes	to_comply_with_the_government_				yes	Took it from people who brought it to my environment	no		others	Thought they will bring the vaccine to my vicnity	no
259	yes	yes	20–24	22	female	no_formal_education		islam		caregivers_bringing_their_children_for_i		Non	no	2000					no	no	no		agree	don_t_know	agree	disagree	disagree	agree	don_t_know	don_t_know	don_t_know	don_t_know	disagree	no			no	yes	to_protect_me_against_covid_19				yes	Maje PHC	yes	Maje			no
260	yes	yes	25–29	29	female	tertiary		islam		caregivers_bringing_their_children_for_i		Teacher	no	17000					no	no	no		disagree	disagree	disagree	disagree	disagree	agree	disagree	agree	disagree	agree	agree	no			no	no			others	I'm breastfeeding	no		no				no
261	yes	yes	25–29	28	female	no_formal_education		islam		caregivers_bringing_their_children_for_i		Business	no	9000					no	no	no		agree	don_t_know	agree	don_t_know	agree	agree	don_t_know	don_t_know	don_t_know	agree	don_t_know	no			no	no			others	Don't know about the vaccine	no		no				no
262	yes	yes	20–24	24	female	secondary		islam		caregivers_bringing_their_children_for_i		Hairdresser	no	20000					no	no	no		disagree	disagree	disagree	disagree	disagree	agree	disagree	disagree	don_t_know	disagree	disagree	no			no	no			others	I was pregnant then that's why	no		no				no
263	yes	yes	30–34	32	female	tertiary		islam		caregivers_bringing_their_children_for_i		Hairdresser	no	10000					no	no	no		disagree	disagree	disagree	disagree	disagree	agree	agree	disagree	disagree	disagree	disagree	no			no	no			others	I'm breastfeeding	no		no				no
264	yes	yes	30–34	33	female	tertiary		christianity		caregivers_bringing_their_children_for_i		Teaching	no						no	no	no		disagree	disagree	disagree	disagree	disagree	agree	don_t_know	disagree	disagree	agree	agree	no			no	no			others	Tight Work Schedule	no		no				no
265	yes	yes	30–34	32	female	primary		christianity		caregivers_bringing_their_children_for_i		999	no						no	no	no		agree	don_t_know	don_t_know	disagree	disagree	don_t_know	agree	don_t_know	don_t_know	agree	don_t_know	no			no	no			others	I was pregnant	no		no				no
266	yes	yes	30–34	30	female	secondary		christianity		others	Pregnant woman	Teacher	no	15000					no	no	no		disagree	disagree	disagree	disagree	disagree	agree	agree	disagree	disagree	disagree	disagree	no			no	no			it_is_against_my_religious_bel		no		no				no
267	yes	yes	25–29	28	female	tertiary		christianity		caregivers_bringing_their_children_for_i		Production Assistant	no	10000					no	no	no		disagree	disagree	disagree	disagree	disagree	agree	disagree	disagree	disagree	disagree	disagree	no			yes	no			others, fear_of_side_effects	I don't have time	no		no				no
268	yes	yes	30–34	30	female	no_formal_education		islam		caregivers_bringing_their_children_for_i		House wife	no						no	no	no		agree	agree	agree	disagree	don_t_know	agree	don_t_know	don_t_know	disagree	agree	don_t_know	no			no	no			fear_of_side_effects		no		no				no
269	yes	yes	35–39	39	female	secondary		islam		caregivers_bringing_their_children_for_i		Nurse(@private hospital)	no	20000					no	no	no		agree	disagree	disagree	disagree	disagree	agree	disagree	agree	disagree	agree	disagree	no			no	no			others	I was pregnant then	no		no				no
270	yes	yes	25–29	29	female	tertiary		christianity		caregivers_bringing_their_children_for_i		999	no						no	no	no		disagree	don_t_know	don_t_know	don_t_know	agree	agree	don_t_know	don_t_know	don_t_know	disagree	disagree	no			yes	no			others	Because I was pregnant	no		no				no
271	yes	yes	35–39	38	female	tertiary		islam		others	Medical check up (prolong menstrual cycle)	Entrepreneur	no						no	no	no		agree	don_t_know	disagree	agree	agree	don_t_know	agree	don_t_know	agree	agree	agree	no			no	yes	to_protect_me_against_covid_19, others, because_it_is_free	Because others are taking it			yes	Awodife PHC	yes	Elewura PHC			no
272	yes	yes	20–24	22	female	secondary		islam		caregivers_bringing_their_children_for_i		Hairdresser	no	20000					no	no	no		disagree	agree	disagree	disagree	disagree	agree	don_t_know	don_t_know	don_t_know	agree	agree	no			no	no			fear_of_side_effects, lack_of_trust_in_the_quality_o, lack_of_trust_in_the_governmen, it_is_against_my_religious_bel		no		no				no
273	yes	yes	45–49	45	female	secondary		islam		others	Out patient	Trader	no	300000					no	no	no		disagree	disagree	disagree	disagree	disagree	agree	agree	disagree	disagree	agree	disagree	no			no	yes	to_protect_me_against_covid_19				yes	Felele center	no		others	No time, vaccine was not available too	no
274	yes	yes	40–44	40	female	no_formal_education		islam		caregivers_bringing_their_children_for_i		House wife	no						no	no	no		agree	agree	disagree	don_t_know	don_t_know	agree	don_t_know	don_t_know	don_t_know	don_t_know	don_t_know	no			no	yes	to_protect_me_against_covid_19, for_travel_purpose, because_it_is_free				yes	Maje BHC	no		vaccine_not_available		no
275	yes	yes	20–24	22	female	secondary		islam		caregivers_bringing_their_children_for_i		Business woman	no	20000					no	no	no		disagree	don_t_know	disagree	agree	don_t_know	agree	disagree	don_t_know	disagree	agree	disagree	no			no	no			others	I am still nursing a babby	no		no				no
276	yes	yes	20–24	20	female	secondary		christianity		caregivers_bringing_their_children_for_i		Fashion designer	no						no	no	no		disagree	agree	disagree	disagree	disagree	agree	disagree	disagree	disagree	disagree	disagree	no			no	no			others	I don't know when they were collecting it	no		no				no
277	yes	yes	30–34	32	female	tertiary		christianity		caregivers_bringing_their_children_for_i		999	no	20000					no	no	no		disagree	agree	disagree	disagree	agree	agree	agree	agree	disagree	agree	agree	no			no	no			lack_of_trust_in_the_quality_o, lack_of_trust_in_the_governmen		no		no				no
278	yes	yes	20–24	20	female	no_formal_education		islam		others	Community member	Farmer	no	50000					no	no	no		agree	agree	agree	disagree	don_t_know	agree	don_t_know	don_t_know	agree	agree	disagree	yes	no		no	yes	to_comply_with_the_government_, for_travel_purpose, to_encourage_others_to_take_it				yes	Maje BHC	no		one_dose_is_sufficient_for_protection		no
279	yes	yes	25–29	29	female	tertiary		christianity		caregivers_bringing_their_children_for_i		Business woman	no	50000					no	no	no		disagree	agree	disagree	disagree	disagree	agree	disagree	disagree	disagree	disagree	disagree	yes	no		no	no			others	I'm breastfeeding	no		no				no
280	yes	yes	25–29	29	female	secondary		christianity		others	Fily planning	Entrepreneur	no						no	no	no		disagree	agree	disagree	disagree	disagree	agree	disagree	disagree	disagree	agree	disagree	no			no	no			others	I'm not just interested at all	no		no				no
281	yes	yes	25–29	26	female	tertiary		islam		caregivers_bringing_their_children_for_i		Youth corper	no	33000					no	no	no		agree	disagree	disagree	don_t_know	disagree	agree	don_t_know	agree	disagree	agree	disagree	yes	no		no	no			others, fear_of_side_effects	I was pregnant	no		no				no
282	yes	yes	35–39	35	female	tertiary		christianity		caregivers_bringing_their_children_for_i		Teaching	no	15000					no	no	no		disagree	disagree	disagree	disagree	disagree	disagree	don_t_know	disagree	don_t_know	don_t_know	don_t_know	no			no	no			others	I'm breastfeeding	no		no				no
283	yes	yes	30–34	32	male	tertiary		christianity		others	Out patient	Business man	no	300000					no	no	no		disagree	disagree	disagree	disagree	disagree	agree	disagree	agree	agree	agree	agree	no			yes	no			others	No time	no		no				no
284	yes	yes	30–34	32	female	tertiary		christianity		caregivers_bringing_their_children_for_i		Business	no						no	no	no		agree	disagree	disagree	agree	agree	agree	disagree	disagree	disagree	disagree	disagree	no			no	no			others	Pregnancy and i was asked to pay for the vaccine when i was later ready to take the vaccine	no		no				no
285	yes	yes	30–34	32	female	primary		christianity		caregivers_bringing_their_children_for_i		999	no						no	no	no		don_t_know	don_t_know	agree	agree	disagree	agree	don_t_know	agree	don_t_know	agree	don_t_know	yes	no		no	no			others	I was told pregnant and nursing mothers cannot take the vaccine	no		no				no
286	yes	yes	25–29	29	female	secondary		christianity		caregivers_bringing_their_children_for_i		Hair stylist	no	50000					no	no	no		disagree	agree	disagree	disagree	disagree	agree	don_t_know	don_t_know	don_t_know	don_t_know	don_t_know	no			no	no			others	I've not gotten time to take it	no		no				no
287	yes	yes	30–34	33	female	tertiary		islam		caregivers_bringing_their_children_for_i		Make-up Artist	no	45000					no	no	no		don_t_know	disagree	agree	disagree	disagree	agree	agree	disagree	disagree	agree	agree	no			no	no			others	I'm still nursing a baby	no		no				no
288	yes	yes	25–29	29	female	no_formal_education		islam		caregivers_bringing_their_children_for_i		House wife	no						no	no	no		agree	don_t_know	don_t_know	disagree	don_t_know	agree	disagree	disagree	agree	don_t_know	disagree	no			yes	no			it_will_lead_to_infertility		no		no				no
289	yes	yes	30–34	30	male	tertiary		christianity		others	Out patient	Business	no	120000					no	no	no		disagree	disagree	disagree	disagree	disagree	agree	agree	don_t_know	disagree	disagree	agree	yes	no		yes	yes	for_travel_purpose				yes	Awodife PHC	yes	Oke ado			no
290	yes	yes	25–29	25	female	secondary		christianity		caregivers_bringing_their_children_for_i		Tailoring	no	15000					no	no	no		agree	agree	disagree	agree	agree	agree	disagree	disagree	disagree	disagree	disagree	no			no	no			others	Nursing mother	no		no				no
291	yes	yes	45–49	47	female	secondary		christianity		healthcare_provider		Health Assistant	no		yes	no	no	no					disagree	disagree	disagree	disagree	disagree	agree	disagree	disagree	disagree	disagree	disagree	no			yes	yes	to_protect_me_against_covid_19, to_comply_with_the_government_, to_encourage_others_to_take_it				yes	Oluyole PHC	yes	Outreach @Okeibunkun			no
292	yes	yes	25–29	27	female	secondary		christianity		caregivers_bringing_their_children_for_i		Fashion designer	no						no	no	no		disagree	disagree	disagree	disagree	disagree	agree	disagree	disagree	don_t_know	don_t_know	don_t_know	no			no	no			fear_of_side_effects, others	I'm breastfeeding	no		no				no
293	yes	yes	30–34	33	female	secondary		christianity		caregivers_bringing_their_children_for_i		Business woman	no	5000					no	no	no		disagree	agree	disagree	disagree	agree	agree	disagree	disagree	disagree	disagree	disagree	no			no	no			others	I was pregnant then.And I was told nursing mothers are not allowed to take it.	no		no				no
294	yes	yes	30–34	30	female	secondary		islam		caregivers_bringing_their_children_for_i		Business	no	10000					no	no	no		agree	agree	agree	agree	disagree	agree	don_t_know	don_t_know	don_t_know	don_t_know	disagree	yes	no		yes	no			fear_of_side_effects		no		no				no
295	yes	yes	25–29	25	female	tertiary		islam		healthcare_provider		Public healthNurse(core member)	no	33000	yes	yes	yes	yes					disagree	disagree	disagree	disagree	disagree	agree	disagree	agree	disagree	disagree	disagree	yes	no		no	yes	to_protect_me_against_covid_19				yes	Osun state	yes	Osun state			no
296	yes	yes	30–34	30	female	secondary		christianity		caregivers_bringing_their_children_for_i		Fashion designer	no	10000					no	no	no		disagree	agree	agree	disagree	disagree	agree	disagree	agree	agree	agree	agree	no			no	no			others	I'm not interested	no		no				no
297	yes	yes	35–39	36	female	tertiary		christianity		caregivers_bringing_their_children_for_i		Civil servant	yes	200000					no	no	no		agree	disagree	disagree	disagree	agree	agree	disagree	disagree	disagree	agree	disagree	no			yes	no			others	Pregnancy	no		no				no
298	yes	yes	30–34	30	female	no_formal_education		islam		caregivers_bringing_their_children_for_i		Entrepreneur	no	5000					no	no	no		agree	don_t_know	agree	don_t_know	agree	agree	don_t_know	don_t_know	agree	agree	disagree	no			no	no			lack_of_trust_in_the_quality_o		no		no				no
299	yes	yes	25–29	29	female	secondary		islam		caregivers_bringing_their_children_for_i		Trader	no						no	no	no		disagree	agree	disagree	disagree	disagree	agree	disagree	agree	agree	agree	don_t_know	no			no	no			others	I'm still breastfeeding	no		no				no
300	yes	yes	30–34	31	female	tertiary		islam		caregivers_bringing_their_children_for_i		Trader	no	20000					no	no	no		disagree	disagree	disagree	don_t_know	disagree	agree	disagree	disagree	disagree	disagree	disagree	no			no	no			others	I was pregnant then, that's why.	no		no				no
301	yes	yes	25–29	27	female	tertiary		christianity		healthcare_provider		Nurse (core member)	yes	33000	yes	yes	yes	yes					disagree	don_t_know	agree	agree	agree	agree	agree	agree	agree	agree	agree	yes	no		no	yes	to_protect_me_against_covid_19				yes	Alagbaka health center (ondo state)	no		i_need_to_go_to_where_i_took_the_first_d		no
302	yes	yes	40–44	41	female	secondary		islam		caregivers_bringing_their_children_for_i		Trader	no	5000					no	no	no		disagree	disagree	disagree	disagree	disagree	agree	disagree	don_t_know	don_t_know	disagree	disagree	yes	no		no	no			others	I've been able to take it	no		no				no
303	yes	yes	30–34	31	female	secondary		christianity		caregivers_bringing_their_children_for_i		Artisan	no						no	no	no		disagree	disagree	disagree	agree	disagree	agree	disagree	disagree	disagree	agree	agree	no			no	no			others	Breastfeeding	no		no				no
304	yes	yes	20–24	23	female	secondary		christianity		caregivers_bringing_their_children_for_i		Hairdresser	no	10000					no	no	no		agree	disagree	agree	disagree	agree	agree	agree	disagree	disagree	disagree	disagree	yes	don_t_know		no	no			others	I don't know where to receive it	no		no				no
305	yes	yes	30–34	33	female	tertiary		christianity		caregivers_bringing_their_children_for_i		Baking	no						no	no	no		disagree	disagree	disagree	agree	disagree	agree	disagree	don_t_know	don_t_know	agree	agree	no			no	no			others	Sick for a long time	no		no				no
306	yes	yes	15–19	19	female	secondary		christianity		caregivers_bringing_their_children_for_i		Hairdresser 300	no	30000					no	no	no		agree	agree	agree	agree	don_t_know	agree	don_t_know	don_t_know	don_t_know	agree	agree	no			no	no			fear_of_side_effects		no		no				no
307	yes	yes	30–34	31	female	tertiary		christianity		caregivers_bringing_their_children_for_i		Teaching	no	30000					no	no	no		disagree	disagree	disagree	disagree	agree	agree	agree	agree	agree	don_t_know	agree	no			no	no			others, it_is_against_my_religious_bel	I'm not interested	no		no				no
308	yes	yes	20–24	23	female	secondary		christianity		caregivers_bringing_their_children_for_i		Hairdressing	no	30000					no	no	no		disagree	disagree	disagree	don_t_know	don_t_know	agree	disagree	don_t_know	don_t_know	agree	agree	no			no	no			others	Pregnancy and Breastfeeding	no		no				no
309	yes	yes	35–39	35	female	secondary		christianity		caregivers_bringing_their_children_for_i		Trader	no	50000					no	no	no		disagree	disagree	agree	disagree	agree	agree	don_t_know	agree	disagree	agree	agree	no			no	no			fear_of_side_effects		no		no				no
310	yes	yes	20–24	20	female	secondary		christianity		caregivers_bringing_their_children_for_i		Caterer	no	20000					no	no	no		agree	agree	disagree	disagree	agree	agree	don_t_know	don_t_know	don_t_know	agree	disagree	yes	no		yes	yes	to_protect_me_against_covid_19				yes	Odonla phc	no		second_dose_is_not_yet_due		no
311	yes	yes	35–39	39	female	tertiary		christianity		healthcare_provider		Health record officer	no		yes	no	no	no					disagree	don_t_know	disagree	don_t_know	disagree	agree	agree	don_t_know	don_t_know	don_t_know	don_t_know	yes	no		no	yes	to_comply_with_the_government_, to_protect_me_against_covid_19, to_encourage_others_to_take_it				yes	Alakia PHC	yes	Alakia PHC			no
312	yes	yes	35–39	36	female	tertiary		christianity		healthcare_provider		Health Record Officer	yes	30000	yes	no	no	yes					disagree	disagree	disagree	disagree	disagree	agree	disagree	disagree	disagree	disagree	disagree	no			yes	no			others	I don't have time	no		no				no
313	yes	yes	35–39	36	female	secondary		islam		caregivers_bringing_their_children_for_i		Fashion designer	no	70000					no	no	no		disagree	disagree	disagree	disagree	agree	agree	don_t_know	disagree	disagree	don_t_know	disagree	no			no	no			fear_of_side_effects		no		no				no
314	yes	yes	35–39	35	female	tertiary		christianity		healthcare_provider		Health record officer	yes	50000	yes	no	no	no					disagree	disagree	agree	disagree	disagree	agree	disagree	disagree	disagree	agree	disagree	yes	no		no	yes	to_protect_me_against_covid_19, to_encourage_others_to_take_it, because_others_are_taking_it				yes	Alakia PHC	yes	Alakia PHC			no
315	yes	yes	50–54	51	female	tertiary		christianity		healthcare_provider		Registered Nurse	yes	200000	yes	no	no	no					disagree	disagree	disagree	disagree	disagree	agree	disagree	agree	disagree	agree	disagree	yes	no		no	yes	to_comply_with_the_government_, to_protect_me_against_covid_19, to_encourage_others_to_take_it, for_travel_purpose				yes	Alakia health centr	no		second_dose_is_not_yet_due		no
316	yes	yes	25–29	25	female	secondary		christianity		caregivers_bringing_their_children_for_i		Food seller	no	25000					no	no	no		disagree	agree	disagree	disagree	disagree	agree	disagree	don_t_know	don_t_know	disagree	disagree	yes	no		yes	yes	to_comply_with_the_government_, to_protect_me_against_covid_19				yes	Army barack,ikorodu	yes	Odonla phc			no
317	yes	yes	25–29	28	female	secondary		islam		caregivers_bringing_their_children_for_i		Business	no						no	no	no		disagree	agree	disagree	disagree	disagree	agree	don_t_know	don_t_know	don_t_know	disagree	don_t_know	no			no	no			others	Was pregnant	no		no				no
318	yes	yes	40–44	42	female	tertiary		christianity		healthcare_provider		Health assistant	no		yes	no	no	no					disagree	disagree	disagree	disagree	disagree	agree	don_t_know	disagree	disagree	disagree	disagree	yes	no		no	yes	to_comply_with_the_government_, to_protect_me_against_covid_19, to_encourage_others_to_take_it, for_travel_purpose				yes	Alakia PHC	yes	Alakia PHC			yes
319	yes	yes	55+	59	female	tertiary		christianity		healthcare_provider		Community Health Officer	yes	11000	yes	no	no	no					disagree	disagree	disagree	disagree	disagree	agree	disagree	disagree	disagree	disagree	disagree	yes	no		no	yes	to_comply_with_the_government_, to_protect_me_against_covid_19, to_encourage_others_to_take_it, for_travel_purpose				yes	Apete PHC	yes	Apete PHC			yes
320	yes	yes	40–44	42	female	tertiary		islam		healthcare_provider		Community Health Officer	yes	55000	yes	no	no	no					disagree	disagree	disagree	disagree	disagree	agree	disagree	disagree	disagree	disagree	disagree	yes	no		no	yes	to_protect_me_against_covid_19				yes	Alakia health centre	yes	Alakia Health Centre			yes
321	yes	yes	40–44	41	female	tertiary		islam		healthcare_provider		Health Assistant	yes	25000	yes	no	no	no					disagree	disagree	disagree	disagree	disagree	agree	disagree	disagree	disagree	agree	disagree	yes	no		yes	yes	to_encourage_others_to_take_it, to_protect_me_against_covid_19				yes	Alakia PHC	yes	Alakia PHC			yes
322	yes	yes	50–54	52	female	tertiary		christianity		healthcare_provider		Community Health Officer	yes	65000	yes	no	no	no					disagree	disagree	disagree	disagree	disagree	disagree	disagree	disagree	disagree	disagree	disagree	yes	no		no	yes	to_protect_me_against_covid_19				yes	Alakia Health Centre	yes	Alakia health centre			yes
323	yes	yes	25–29	25	female	primary		islam		caregivers_bringing_their_children_for_i		House wife	no	2000					no	no	no		agree	don_t_know	disagree	agree	agree	agree	agree	agree	disagree	agree	agree	yes	no		no	yes	to_comply_with_the_government_				yes	Katanga phc	no		i_need_to_go_to_where_i_took_the_first_d		no
324	yes	yes	40–44	40	male	tertiary		christianity		healthcare_provider		Community Health Officer	yes	11500	yes	no	no	no					disagree	disagree	disagree	agree	disagree	agree	disagree	disagree	disagree	disagree	disagree	yes	no		no	yes	to_protect_me_against_covid_19				yes	Alakia health centre	yes	Alakia Health Centre			yes
325	yes	yes	55+	56	male	tertiary		christianity		healthcare_provider		Community Extension Worker	yes	237000	yes	no	no	no					disagree	disagree	disagree	disagree	disagree	agree	disagree	disagree	disagree	disagree	disagree	no			no	yes	to_comply_with_the_government_, to_protect_me_against_covid_19, to_encourage_others_to_take_it				yes	Alakia PHC	yes	Alakia PHC			no
326	yes	yes	30–34	33	female	tertiary		christianity		healthcare_provider		Health Assistant	no	10000	yes	no	no	no					disagree	disagree	disagree	disagree	disagree	agree	don_t_know	disagree	disagree	disagree	disagree	yes	no		no	yes	to_protect_me_against_covid_19				yes	Alakia PHC	yes	Alakia PHC			yes
327	yes	yes	30–34	30	female	secondary		christianity		others	She came for booking(Antenatal)	Hairdresser	yes	50000					no	no	no		disagree	disagree	agree	disagree	disagree	disagree	agree	agree	agree	agree	disagree	no			no	no			others, fear_of_side_effects	She is pregnant presently	no		no				no
328	yes	yes	55+	62	female	tertiary		christianity		others	Patient is here for medical treatment.	Teacher	no	10000					no	no	no		don_t_know	don_t_know	don_t_know	agree	don_t_know	agree	don_t_know	don_t_know	disagree	don_t_know	disagree	no			yes	no			fear_of_side_effects		no		no				no
329	yes	yes	20–24	24	male	secondary		christianity		others	Came for covid vaccine	Student	no						no	no	no		disagree	agree	agree	disagree	agree	disagree	disagree	disagree	disagree	agree	disagree	no			no	yes	to_comply_with_the_government_, to_protect_me_against_covid_19, to_encourage_others_to_take_it, for_travel_purpose				yes	Alakia PHC	yes	Alakia PHC			no
330	yes	yes	45–49	45	male	secondary		christianity		others	Came for COVID vaccine	Artisan	no						no	no	no		disagree	disagree	disagree	disagree	disagree	agree	disagree	disagree	disagree	disagree	disagree	no			no	yes	to_comply_with_the_government_, to_protect_me_against_covid_19, for_travel_purpose, to_encourage_others_to_take_it				yes	Egbeda LGA annex	yes	Egbeda LGA annex			no
331	yes	yes	30–34	30	female	secondary		islam		others	Patient came for treatment	Businesswoman(I sell engine oil)	no	20000					no	no	no		agree	agree	agree	agree	agree	agree	agree	agree	agree	agree	disagree	no			no	no			others, fear_of_side_effects	I don't have interest in taking it.	no		no				no
332	yes	yes	55+	57	female	secondary		christianity		others	Came for the covid vaccine	Trading	no						no	no	no		disagree	disagree	disagree	disagree	disagree	agree	disagree	disagree	disagree	disagree	disagree	no			no	no			others	Not interested just want to collect it	no		no				no
333	yes	yes	35–39	36	female	tertiary		christianity		others	Came for COVID vaccine	Trading	no	100000					no	no	no		disagree	disagree	disagree	disagree	disagree	agree	don_t_know	disagree	disagree	disagree	disagree	yes	no		no	yes	to_protect_me_against_covid_19, to_encourage_others_to_take_it, for_travel_purpose				yes	Alakia PHC	no		second_dose_is_not_yet_due		no
334	yes	yes	55+	70	male	primary		islam		others	He is an elderly man, he came for medical treatment.	Pepper Grinder.	no						no	no	no		disagree	agree	disagree	disagree	disagree	agree	agree	disagree	don_t_know	agree	don_t_know	no			no	no			others	I don't have time.	no		no				no
335	yes	yes	45–49	49	male	tertiary		christianity		others	Came for COVID vaccine	Clergy	no						no	no	no		disagree	disagree	disagree	disagree	disagree	agree	disagree	disagree	disagree	disagree	disagree	no			no	yes	to_comply_with_the_government_, to_protect_me_against_covid_19, to_encourage_others_to_take_it, for_travel_purpose				yes	Alakia PHC	no		second_dose_is_not_yet_due		no
336	yes	yes	40–44	42	male	tertiary		christianity		others	Came for COVID vaccine	Teaching	no	60000					no	no	no		disagree	disagree	disagree	disagree	disagree	agree	disagree	disagree	disagree	disagree	disagree	no			no	yes	to_protect_me_against_covid_19, to_encourage_others_to_take_it				yes	Alakia PHC	no		others	I'm about to take it	no
337	yes	yes	25–29	27	male	tertiary		christianity		others	Came for COVID vaccine	Engineer	no	150000					no	no	no		don_t_know	disagree	disagree	disagree	disagree	agree	disagree	don_t_know	don_t_know	don_t_know	don_t_know	yes	no		no	yes	to_comply_with_the_government_, for_travel_purpose				yes	Alakia PHC	yes	Alakia PHC			no
338	yes	yes	30–34	32	female	secondary		islam		others	Caregiver brought the child for treatment .	Chemist	no	10000					no	no	no		don_t_know	don_t_know	don_t_know	agree	don_t_know	don_t_know	agree	don_t_know	don_t_know	agree	don_t_know	no			no	no			fear_of_side_effects		no		no				no
339	yes	yes	25–29	26	female	tertiary		christianity		others	Vaccine recipient	Lawyer	no						no	no	no		disagree	don_t_know	disagree	disagree	disagree	agree	disagree	disagree	don_t_know	disagree	disagree	yes	no		no	yes	to_comply_with_the_government_, to_protect_me_against_covid_19, to_encourage_others_to_take_it, for_travel_purpose				yes	Alakia model PHC	yes	Alakia model PHC			no
340	yes	yes	35–39	35	female	tertiary		christianity		caregivers_bringing_their_children_for_i		Self employed	no	20000					no	no	no		disagree	disagree	disagree	disagree	disagree	agree	agree	disagree	disagree	disagree	disagree	no			no	no			others	Because pregnant women can't take it and I was pregnant	no		no				no
341	yes	yes	30–34	30	female	secondary		islam		others	Came for COVIF-19 vaccination	Trader	no	8000					no	no	no		don_t_know	agree	agree	agree	agree	agree	agree	agree	disagree	disagree	disagree	no			no	yes	to_protect_me_against_covid_19, because_others_are_taking_it				yes	Alakia model PHC	no		second_dose_is_not_yet_due		no
342	yes	yes	55+	55	female	secondary		christianity		healthcare_provider		Health Assistant	no	15000	yes	no	no	no					disagree	disagree	disagree	disagree	disagree	agree	agree	don_t_know	don_t_know	don_t_know	don_t_know	yes	no		yes	yes	to_comply_with_the_government_, to_protect_me_against_covid_19, to_encourage_others_to_take_it				yes	Alakia PHC	yes	Alakia PHC			yes
343	yes	yes	20–24	22	female	tertiary		christianity		others	She came for medical treatment	Not working	no	3000					no	no	no		disagree	agree	disagree	disagree	disagree	agree	disagree	disagree	disagree	disagree	disagree	yes	no		no	yes	to_protect_me_against_covid_19				yes	Alakia-Isebo health centre	yes	Alakia-Isebo health facility			no
344	yes	yes	40–44	42	female	secondary		christianity		healthcare_provider		Health assistant	yes		yes	no	no	no					don_t_know	agree	don_t_know	don_t_know	don_t_know	don_t_know	don_t_know	don_t_know	don_t_know	don_t_know	don_t_know	yes	no		no	yes	to_comply_with_the_government_, to_protect_me_against_covid_19				yes	Alakia PHC	yes	Alakia PHC			yes
345	yes	yes	25–29	25	female	tertiary		islam		others	Came for vaccination	Fashion designer	no	100000					no	no	no		disagree	disagree	disagree	disagree	disagree	agree	don_t_know	don_t_know	don_t_know	disagree	disagree	no			yes	yes	to_protect_me_against_covid_19				yes	Apete PHC	yes	Alakia PHC			no
346	yes	yes	50–54	53	female	tertiary		christianity		healthcare_provider		IR Vocal Person	yes	100000	yes	no	no	no					disagree	disagree	disagree	disagree	disagree	agree	disagree	disagree	disagree	disagree	disagree	yes	no		no	yes	to_comply_with_the_government_, to_protect_me_against_covid_19, to_encourage_others_to_take_it, for_travel_purpose				yes	Alakia PHC	yes	Alakia PHC			no
347	yes	yes	35–39	37	female	tertiary		islam		caregivers_bringing_their_children_for_i		Teaching	no	20000					no	no	no		disagree	disagree	disagree	disagree	agree	agree	disagree	don_t_know	don_t_know	agree	agree	no			no	no			others	Because of pregnancy and Breastfeeding	no		no				no
348	yes	yes	40–44	40	male	tertiary		islam		others	Out patient	Public Servant	yes	100000					no	no	no		disagree	disagree	disagree	disagree	disagree	agree	disagree	disagree	disagree	disagree	disagree	yes	no		no	yes	to_protect_me_against_covid_19				yes	Badaku PHC	yes	Badeku PHC			no
349	yes	yes	45–49	47	female	secondary		christianity		others	Out patient	Teacher	no						no	no	no		don_t_know	don_t_know	don_t_know	disagree	agree	agree	disagree	agree	agree	agree	disagree	no			no	yes	because_others_are_taking_it				yes	Adeoyo hospital	no		second_dose_is_not_yet_due		no
350	yes	yes	35–39	36	female	tertiary		christianity		others	Patient	Trader	no	15000					no	no	no		disagree	disagree	disagree	disagree	agree	agree	don_t_know	disagree	disagree	disagree	disagree	yes	no		no	yes	to_protect_me_against_covid_19, to_encourage_others_to_take_it				yes	Monatan PHC	yes	Monatan PHC			no
351	yes	yes	30–34	32	female	tertiary		christianity		others	Out patient	Teaching	no	20000					no	no	no		disagree	disagree	disagree	disagree	agree	agree	disagree	disagree	disagree	disagree	disagree	no			yes	no			others	Because I'm breastfeeding	no		no				no
352	yes	yes	55+	58	female	tertiary		christianity		others	Caregiver	Teacher	yes	100000					no	no	no		disagree	disagree	disagree	disagree	disagree	agree	disagree	don_t_know	disagree	don_t_know	disagree	can_t_remember			no	yes	to_protect_me_against_covid_19				yes	Alakia-Isebo Health Centre	yes	Alakia-Isebo Health centre			no
353	yes	yes	40–44	40	female	primary		islam		others	Out patient	Food vendor	no	20000					no	no	no		agree	disagree	don_t_know	agree	don_t_know	disagree	disagree	disagree	disagree	disagree	disagree	can_t_remember			no	no			fear_of_side_effects		no		no				no
354	yes	yes	55+	80	female	secondary		christianity		others	Out patient	Trader	no						no	no	no		disagree	disagree	disagree	don_t_know	don_t_know	don_t_know	agree	agree	don_t_know	don_t_know	don_t_know	yes	no		no	no			fear_of_side_effects		no		no				no
355	yes	yes	55+	58	male	secondary		christianity		others	Out patient	Building Engineer	no						no	no	no		don_t_know	disagree	disagree	don_t_know	disagree	don_t_know	don_t_know	don_t_know	don_t_know	don_t_know	don_t_know	yes	no		no	no			others	Not interested	no		no				no
356	yes	yes	20–24	24	male	tertiary		christianity		others	Out patient	Student	no						no	no	no		don_t_know	don_t_know	don_t_know	don_t_know	don_t_know	don_t_know	don_t_know	don_t_know	don_t_know	don_t_know	don_t_know	can_t_remember			no	yes	to_encourage_others_to_take_it				yes	Forgotten	yes	I can't remember			no
357	yes	yes	35–39	35	male	tertiary		islam		others	Out patient	Trading	no						no	no	no		disagree	agree	disagree	disagree	agree	agree	disagree	agree	don_t_know	disagree	disagree	no			no	no			lack_of_trust_in_the_quality_o		no		no				no
358	yes	yes	50–54	52	female	secondary		islam		others	Out patient	Trading	no	30000					no	no	no		disagree	disagree	disagree	disagree	disagree	agree	don_t_know	disagree	disagree	disagree	disagree	yes	no		yes	yes	to_comply_with_the_government_, to_protect_me_against_covid_19, to_encourage_others_to_take_it, for_travel_purpose				yes	Alakia PHC	yes	Alakia PHC			no
359	yes	yes	20–24	23	female	tertiary		islam		healthcare_provider		Nurse	no		yes	no	no	no					disagree	disagree	disagree	disagree	disagree	agree	don_t_know	disagree	disagree	don_t_know	don_t_know	no			no	yes	to_comply_with_the_government_, to_protect_me_against_covid_19, to_encourage_others_to_take_it				yes	Alakia PHC	yes	Alakia PHC			no
360	yes	yes	40–44	43	female	secondary		islam		others	Came with friend for COVID-19 vaccination	Trader	no	15000					no	no	no		disagree	agree	disagree	disagree	agree	agree	agree	disagree	disagree	disagree	disagree	no			no	yes	to_protect_me_against_covid_19				yes	Alakia Model PHC	yes	Alakia Model PHC			yes
361	yes	yes	35–39	38	female	tertiary		islam		others	Out patient	Civil Servant	yes	20000					no	no	no		disagree	agree	agree	disagree	disagree	agree	agree	agree	don_t_know	disagree	disagree	no			no	yes	to_protect_me_against_covid_19				yes	Alakia PHC	yes	Alakia			no
362	yes	yes	30–34	31	female	tertiary		christianity		caregivers_bringing_their_children_for_i		Lab scientist	no						no	no	no		disagree	disagree	disagree	disagree	disagree	agree	disagree	disagree	disagree	disagree	disagree	no			yes	no			others	Was pregnant & heard pregnant wen can't take	no		no				no
363	yes	yes	35–39	35	female	secondary		christianity		others	Family planning	Entrepreneur	no						no	no	no		disagree	disagree	don_t_know	don_t_know	agree	agree	agree	don_t_know	agree	agree	agree	no			yes	yes	to_protect_me_against_covid_19				yes	Elewura PHC	yes	Elewura PHC			no
364	yes	yes	35–39	39	female	tertiary		christianity		healthcare_provider		Chew	yes		yes	no	no	yes					disagree	disagree	disagree	disagree	disagree	agree	disagree	disagree	disagree	disagree	disagree	no			no	yes	to_comply_with_the_government_, to_protect_me_against_covid_19				yes	Oluyole PHC	yes	Elewura PHC			yes
365	yes	yes	25–29	27	female	tertiary		islam		others	Came for COVID vaccine	Self employed	no	40000					no	no	no		disagree	disagree	disagree	disagree	disagree	agree	agree	disagree	disagree	disagree	disagree	yes	no		yes	yes	to_protect_me_against_covid_19, for_travel_purpose				yes	Wakajaiye primary health care	no		second_dose_is_not_yet_due		no
366	yes	yes	25–29	26	male	tertiary		islam		others	Came for covid 19 Vaccine	Student	no	15000					no	no	no		disagree	disagree	disagree	disagree	agree	agree	disagree	agree	disagree	agree	disagree	no			no	yes	to_comply_with_the_government_, to_protect_me_against_covid_19				yes	Wakajaye PHC	no		second_dose_is_not_yet_due, others	I go to work and I don't have much time.	no
367	yes	yes	50–54	52	male	tertiary		christianity		others	Brought child for medical attention	Rewire	no						no	no	no		agree	agree	don_t_know	agree	agree	disagree	disagree	don_t_know	don_t_know	agree	don_t_know	no			no	yes	to_comply_with_the_government_, for_travel_purpose				yes	Oke bola PHC	yes	Oke bola			no
368	yes	yes	25–29	27	female	tertiary		islam		others	Came for treatment	Self employed	no						no	no	no		don_t_know	disagree	agree	agree	don_t_know	agree	agree	agree	disagree	disagree	disagree	no			no	no			others	I just gave birth and I want my child to be more than 6months before taking the vaccine	no		no				no
369	yes	yes	25–29	25	female	secondary		christianity		others	Out patient	Fashion designer	no						no	no	no		don_t_know	agree	disagree	don_t_know	don_t_know	agree	don_t_know	don_t_know	don_t_know	don_t_know	don_t_know	no			no	yes	to_comply_with_the_government_, to_protect_me_against_covid_19, to_encourage_others_to_take_it, for_travel_purpose				yes	Wakajaiye PHC	no		because_of_the_side_effect_of_the_previo		no
370	yes	yes	25–29	28	female	secondary		christianity		others	Came for COVID vaccine	Fashion designer	no	9000					no	no	no		disagree	agree	disagree	disagree	disagree	agree	agree	agree	disagree	disagree	disagree	no			no	yes	to_comply_with_the_government_, to_protect_me_against_covid_19, to_encourage_others_to_take_it, for_travel_purpose				yes	Wakajaiye PHC	yes	Wakajaiye PHC			no
371	yes	yes	35–39	39	male	secondary		christianity		others	Came for the Covid 19 booster dose	Bricklayer	no	50000					no	no	no		don_t_know	don_t_know	disagree	disagree	disagree	agree	agree	agree	disagree	don_t_know	don_t_know	no			no	yes	to_protect_me_against_covid_19, for_travel_purpose				yes	Wakajaye PHC	yes	Wakajaye PHC			no
372	yes	yes	45–49	46	female	secondary		christianity		others	Came for COVID vaccine	Trading	no						no	no	no		disagree	disagree	disagree	disagree	disagree	agree	agree	disagree	disagree	disagree	disagree	no			no	yes	to_comply_with_the_government_, to_protect_me_against_covid_19, to_encourage_others_to_take_it, for_travel_purpose				yes	Wakajaiye PHC	no		second_dose_is_not_yet_due		no
373	yes	yes	30–34	33	male	secondary		islam		others	Came for my first dose of civid 19	Building Engineer	no						no	no	no		don_t_know	agree	disagree	don_t_know	agree	don_t_know	agree	don_t_know	don_t_know	don_t_know	don_t_know	no			no	no			fear_of_side_effects		no		no				no
374	yes	yes	20–24	23	female	secondary		islam		others	Came for COVID vaccine	Makeup artist	no	50000					no	no	no		disagree	don_t_know	disagree	disagree	don_t_know	don_t_know	disagree	disagree	disagree	disagree	disagree	no			no	no			fear_of_side_effects		no		no				no
375	yes	yes	20–24	20	female	no_formal_education		islam		caregivers_bringing_their_children_for_i		Full time house wife	no						no	no	no		disagree	agree	agree	agree	agree	agree	agree	agree	don_t_know	don_t_know	don_t_know	no			no	no			others	Don't know where to go and collect the vaccine	no		no				no
376	yes	yes	30–34	32	female	tertiary		islam		others	Out patient	Business	no	20000					no	no	no		disagree	agree	disagree	disagree	disagree	agree	agree	disagree	disagree	disagree	disagree	no			no	no			others	Not interested	no		no				no
377	yes	yes	40–44	42	female	primary		islam		caregivers_bringing_their_children_for_i		Trading	no	10000					no	no	no		agree	agree	agree	disagree	agree	agree	agree	disagree	disagree	agree	disagree	no			no	no			others	I have a small baby, that's why I have not taken the dose.	no		no				no
378	yes	yes	25–29	27	female	primary		islam		caregivers_bringing_their_children_for_i		House wife	no						no	no	no		agree	agree	agree	agree	agree	agree	disagree	don_t_know	don_t_know	don_t_know	disagree	no			no	no			fear_of_side_effects		no		no				no
379	yes	yes	30–34	33	male	tertiary		islam		healthcare_provider		Incharge of the facility	yes	107	yes	no	no	no					disagree	disagree	disagree	disagree	disagree	agree	agree	don_t_know	don_t_know	don_t_know	disagree	no			no	yes	to_protect_me_against_covid_19, to_comply_with_the_government_, to_encourage_others_to_take_it				yes	Kagara health post	yes	Kagara health post			no
380	yes	yes	35–39	37	female	primary		christianity		others	Out please	Trading	no						no	no	no		don_t_know	don_t_know	don_t_know	don_t_know	don_t_know	don_t_know	don_t_know	don_t_know	don_t_know	don_t_know	don_t_know	no			no	no			others	No time	no		no				no
381	yes	yes	40–44	40	female	primary		islam		healthcare_provider		Bcm	yes	10000	yes	no	no	no					disagree	disagree	agree	disagree	don_t_know	agree	disagree	disagree	disagree	disagree	disagree	no			no	yes	to_comply_with_the_government_, to_protect_me_against_covid_19				yes	Kiyawa LGA	yes	Kiyawa LGA			no
382	yes	yes	45–49	45	female	no_formal_education		islam		caregivers_bringing_their_children_for_i		Making of cap	no	2000					no	no	no		don_t_know	don_t_know	don_t_know	don_t_know	don_t_know	don_t_know	don_t_know	don_t_know	don_t_know	don_t_know	don_t_know	no			no	no			others	Nothing	no		no				no
383	yes	yes	35–39	38	female	no_formal_education		islam		caregivers_bringing_their_children_for_i		Making of mat	no	3000					no	no	no		disagree	don_t_know	agree	disagree	disagree	agree	agree	agree	agree	disagree	agree	no			no	no			fear_of_side_effects, lack_of_trust_in_the_quality_o, lack_of_trust_in_the_governmen, others	Because I don't really know about it	no		no				no
384	yes	yes	25–29	25	female	no_formal_education		islam		others	Came to seek care	House wife	no						no	no	no		agree	disagree	disagree	disagree	don_t_know	agree	agree	don_t_know	agree	disagree	agree	no			no	yes	to_protect_me_against_covid_19, to_comply_with_the_government_				yes	Kumi gidan sarki	yes	Katanga phc			no
385	yes	yes	25–29	25	female	secondary		christianity		others	Out patient	Hair dresser	no	35000					no	no	no		disagree	don_t_know	disagree	disagree	disagree	agree	disagree	disagree	disagree	disagree	disagree	no			no	yes	to_protect_me_against_covid_19				yes	Shop at Ogunpa	yes	Shop at Ogunpa			no
386	yes	yes	30–34	30	male	tertiary		islam		healthcare_provider		RI provider	no	5000	yes	no	yes	no					disagree	disagree	don_t_know	disagree	disagree	agree	agree	agree	disagree	disagree	disagree	yes	no		no	yes	because_it_is_free, to_protect_me_against_covid_19				yes	Kagara health post	yes	Kagara health post			no
387	yes	yes	20–24	24	female	no_formal_education		islam		caregivers_bringing_their_children_for_i		Non	no	0					no	no	no		disagree	don_t_know	disagree	disagree	disagree	disagree	agree	don_t_know	disagree	don_t_know	disagree	no			no	no			others	She is not aware	no		no				no
388	yes	yes	35–39	35	female	no_formal_education		islam		caregivers_bringing_their_children_for_i		House wife/ business woman	no	3000					no	no	no		agree	don_t_know	don_t_know	disagree	agree	agree	agree	agree	agree	agree	agree	no			no	no			it_is_against_my_religious_bel		no		no				no
389	yes	yes	30–34	33	female	tertiary		islam		healthcare_provider		Laboratory technician	no		yes	no	yes	yes					disagree	disagree	disagree	disagree	disagree	agree	disagree	disagree	disagree	disagree	disagree	yes	no		no	yes	to_protect_me_against_covid_19				yes	Oke hola PHC	yes	Oke hola PHC			no
390	yes	yes	25–29	29	female	no_formal_education		islam		caregivers_bringing_their_children_for_i		None	no	0					no	no	no		don_t_know	don_t_know	don_t_know	don_t_know	don_t_know	don_t_know	don_t_know	agree	agree	agree	agree	no			no	no			fear_of_side_effects, lack_of_trust_in_the_quality_o, lack_of_trust_in_the_governmen		no		no				no
391	yes	yes	20–24	22	female	no_formal_education		islam		caregivers_bringing_their_children_for_i		Non	no	0					no	no	no		agree	agree	don_t_know	agree	disagree	agree	disagree	disagree	disagree	disagree	disagree	no			no	no			others	She is not Aware	no		no				no
392	yes	yes	20–24	21	female	no_formal_education		islam		caregivers_bringing_their_children_for_i		Business	no	600					no	no	no		don_t_know	don_t_know	don_t_know	don_t_know	don_t_know	agree	agree	don_t_know	don_t_know	agree	agree	no			no	no			lack_of_trust_in_the_governmen, lack_of_trust_in_the_quality_o		no		no				no
393	yes	yes	25–29	25	female	no_formal_education		islam		caregivers_bringing_their_children_for_i		Non	no	0					no	no	no		disagree	disagree	disagree	don_t_know	don_t_know	agree	agree	disagree	don_t_know	don_t_know	disagree	no			no	no			others	She has travel	no		no				no
394	yes	yes	55+	70	female	secondary		christianity		others	Patient	Trader	no	20000					no	no	no		agree	disagree	disagree	agree	disagree	agree	disagree	disagree	disagree	agree	agree	no			no	no			lack_of_trust_in_the_governmen		no		no				no
395	yes	yes	50–54	52	female	tertiary		christianity		others	Medical attention	Teacher	yes						no	no	no		disagree	disagree	agree	disagree	agree	agree	disagree	disagree	disagree	disagree	disagree	no			yes	yes	to_comply_with_the_government_, because_others_are_taking_it				yes	Jericho General Hospital	yes	Agodi Secretariat health center			no
396	yes	yes	35–39	38	female	no_formal_education		islam		caregivers_bringing_their_children_for_i		Making of groundnut cake(kulikuli)	no	4000					no	no	no		disagree	agree	disagree	don_t_know	don_t_know	agree	agree	don_t_know	don_t_know	don_t_know	agree	no			no	no			others, lack_of_trust_in_the_quality_o	I don't think they brought the vaccine here for us, if not I would have taken it.	no		no				no
397	yes	yes	30–34	33	female	secondary		christianity		healthcare_provider		Health assistant	yes	17000	yes	no	no	no					disagree	agree	disagree	disagree	disagree	don_t_know	agree	disagree	disagree	disagree	disagree	no			no	yes	to_protect_me_against_covid_19				yes	Iyaganku	yes	Iyaganku			yes
398	yes	yes	50–54	52	male	primary		christianity		others	Came for treatment	Pastor	no						no	no	no		disagree	disagree	don_t_know	don_t_know	disagree	agree	disagree	don_t_know	don_t_know	disagree	disagree	no			no	yes	to_comply_with_the_government_, to_protect_me_against_covid_19				yes	Kute PHC	no		vaccine_not_available		no
399	yes	yes	30–34	30	male	no_formal_education		islam		others	Came to see incharge	None	no	0					no	no	no		disagree	agree	agree	don_t_know	agree	agree	agree	don_t_know	don_t_know	don_t_know	agree	no			no	no			lack_of_trust_in_the_quality_o, lack_of_trust_in_the_governmen		no		no				no
400	yes	yes	25–29	25	female	no_formal_education		islam		caregivers_bringing_their_children_for_i		Non	no	2000					no	no	no		agree	don_t_know	agree	don_t_know	agree	don_t_know	disagree	don_t_know	disagree	don_t_know	disagree	no			no	yes	to_protect_me_against_covid_19				yes	Balago PHC	no		others	Because of the side effect she has experienced and she is not being given a cash transfer	no
401	yes	yes	50–54	51	female	tertiary		christianity		others	For vaccination	Nurse	no	35000					no	no	no		disagree	agree	agree	agree	agree	agree	agree	disagree	disagree	disagree	disagree	no			no	yes	to_comply_with_the_government_, to_protect_me_against_covid_19				yes	Oke bola PHC	yes	Oke bola PHC			no
402	yes	yes	30–34	30	female	primary		islam		caregivers_bringing_their_children_for_i		Business woman	no	5000					no	no	no		agree	don_t_know	don_t_know	don_t_know	agree	agree	don_t_know	agree	agree	agree	agree	no			no	no			lack_of_trust_in_the_quality_o		no		no				no
403	yes	yes	15–19	18	female	secondary		christianity		others	For medical attention	Student	no						no	no	no		agree	don_t_know	agree	agree	agree	agree	don_t_know	disagree	disagree	disagree	disagree	no			no	no			lack_of_trust_in_the_governmen, fear_of_side_effects		no		no				no
404	yes	yes	25–29	28	female	tertiary		christianity		others	Patient	Student	no	15000					no	no	no		agree	agree	agree	disagree	don_t_know	don_t_know	disagree	disagree	disagree	agree	agree	no			no	no			lack_of_trust_in_the_quality_o		no		no				no
405	yes	yes	40–44	42	female	tertiary		islam		healthcare_provider		Community health officer	yes		yes	no	no	yes					disagree	disagree	disagree	disagree	disagree	agree	disagree	disagree	disagree	disagree	disagree	no			no	yes	to_protect_me_against_covid_19				yes	Oke bola PHC	yes	Oke bola PHC			no
406	yes	yes	25–29	26	male	tertiary		islam		healthcare_provider		Ri service provider	no	5000	yes	yes	yes	yes					disagree	disagree	disagree	disagree	disagree	agree	disagree	agree	agree	don_t_know	disagree	no			no	yes	to_protect_me_against_covid_19				yes	Fake phc	yes	Katanga phc			no
407	yes	yes	20–24	20	female	tertiary		islam		others	Out patient	Student	no						no	no	no		disagree	disagree	disagree	disagree	disagree	agree	don_t_know	disagree	disagree	disagree	disagree	no			no	no			fear_of_side_effects		no		no				no
408	yes	yes	25–29	25	male	tertiary		islam		healthcare_provider		RI PROVIDER	no	10000	yes	no	yes	no					disagree	agree	disagree	disagree	disagree	agree	agree	disagree	disagree	disagree	disagree	no			no	yes	to_encourage_others_to_take_it, to_protect_me_against_covid_19				yes	Kiyawa PHC	yes	Royal Hotel			no
409	yes	yes	20–24	22	male	secondary		islam		others	Brought his Brother for medical care	Entrepreneur	no						no	no	no		disagree	disagree	agree	disagree	disagree	agree	disagree	disagree	disagree	agree	agree	no			no	yes	to_protect_me_against_covid_19				yes	Mapo area (name not remembered)	yes	Mapo area			no
410	yes	yes	40–44	44	female	secondary		islam		others	For vaccination	Business woman	no	80000					no	no	no		disagree	don_t_know	disagree	disagree	disagree	agree	disagree	disagree	disagree	disagree	disagree	no			no	no			fear_of_side_effects		no		no				no
411	yes	yes	40–44	43	female	primary		islam		others	Covid 19 vaccination	Food seller	no						no	no	no		disagree	don_t_know	agree	don_t_know	agree	agree	disagree	don_t_know	don_t_know	disagree	disagree	no			no	no			others, lack_of_trust_in_the_governmen	I did not believe in it before	no		no				no
412	yes	yes	35–39	36	female	tertiary		islam		others	OPD clients	Town planner	no						no	no	no		agree	disagree	disagree	agree	disagree	don_t_know	disagree	disagree	disagree	disagree	disagree	no			no	yes	to_protect_me_against_covid_19				yes	Igbogbo PHC	yes	Igbogbo PHC			no
413	yes	yes	40–44	44	female	secondary		islam		others	For vaccination	Business woman	no	50000					no	no	no		disagree	disagree	disagree	disagree	disagree	agree	disagree	don_t_know	disagree	disagree	disagree	no			no	yes	to_protect_me_against_covid_19				yes	Oke bola PHC	yes	Oke bola PHC			no
414	yes	yes	25–29	25	female	no_formal_education		islam		caregivers_bringing_their_children_for_i		Non	no	0					no	no	no		agree	don_t_know	don_t_know	don_t_know	don_t_know	don_t_know	don_t_know	don_t_know	don_t_know	don_t_know	don_t_know	no			no	no			others	Because she never seen someone affected with	no		no				no
415	yes	yes	40–44	42	female	tertiary		islam		others	Out patient (For Consultation)	Teacher	no						no	no	no		agree	disagree	disagree	disagree	agree	agree	don_t_know	don_t_know	disagree	disagree	disagree	no			no	no			others, fear_of_side_effects	Because I don't have time to come to the hospital for the vaccine	no		no				no
416	yes	yes	35–39	35	female	tertiary		christianity		others	Brought a child for medical care	Civil servant (Adoc staff)	no						no	no	no		disagree	disagree	disagree	agree	disagree	disagree	disagree	disagree	disagree	agree	disagree	yes	no		no	yes	to_protect_me_against_covid_19				yes	Oluyole PHC	yes	Oluyole PHC			no
417	yes	yes	25–29	25	female	no_formal_education		islam		caregivers_bringing_their_children_for_i		Non	no	1000					no	no	no		agree	don_t_know	don_t_know	don_t_know	don_t_know	agree	agree	don_t_know	don_t_know	don_t_know	don_t_know	no			no	no			others	They never heard of the Vaccine	no		no				no
418	yes	yes	25–29	28	male	secondary		christianity		others	For vaccination	Auto engineer	no	50000					no	no	no		agree	disagree	disagree	agree	agree	disagree	disagree	agree	agree	agree	agree	yes	no		no	yes	for_travel_purpose				yes	Oke bola PHC	no		second_dose_is_not_yet_due		no
419	yes	yes	20–24	23	male	secondary		christianity		others	Covid-19 vaccination	Barber	no						no	no	no		agree	disagree	disagree	disagree	disagree	agree	don_t_know	don_t_know	disagree	disagree	disagree	no			no	yes	to_protect_me_against_covid_19				yes	Agbowo PHC	no		others	I only need 2nd dose according to the officer that gave me the vaccine	no
420	yes	yes	25–29	25	female	primary		islam		caregivers_bringing_their_children_for_i		Non	no	3000					no	no	no		disagree	agree	agree	disagree	don_t_know	agree	agree	disagree	disagree	disagree	disagree	no			no	no			others	They are still waiting for the vaccinators	no		no				no
421	yes	yes	20–24	20	female	no_formal_education		islam		caregivers_bringing_their_children_for_i		Non	no	1000					no	no	no		disagree	don_t_know	disagree	don_t_know	disagree	disagree	disagree	disagree	disagree	disagree	disagree	no			no	no			others	Nobody visited them for that purpose	no		no				no
422	yes	yes	40–44	42	male	tertiary		islam		others	Brought wife for antenatal	Farmer	no						no	no	no		disagree	don_t_know	disagree	disagree	disagree	agree	disagree	disagree	disagree	agree	disagree	no			no	yes	to_protect_me_against_covid_19				yes	NCC Road (not sure of PHC name)	no		others	Misplaced my card	no
423	yes	yes	20–24	22	female	no_formal_education		islam		caregivers_bringing_their_children_for_i		Non	no	2000					no	no	no		disagree	disagree	don_t_know	agree	disagree	don_t_know	don_t_know	agree	don_t_know	don_t_know	agree	no			no	no			others	She is not aware	no		no				no
424	yes	yes	35–39	37	female	tertiary		christianity		others	For vaccination	Civil servant	yes	45000					no	no	no		disagree	agree	agree	don_t_know	agree	agree	don_t_know	disagree	disagree	disagree	disagree	no			no	no			fear_of_side_effects		no		no				no
425	yes	yes	35–39	38	female	tertiary		christianity		healthcare_provider		Medical record officer	no	6000	yes	no	no	no					disagree	disagree	disagree	disagree	disagree	agree	don_t_know	disagree	disagree	disagree	disagree	no			no	yes	to_protect_me_against_covid_19, to_comply_with_the_government_, to_encourage_others_to_take_it, for_travel_purpose				yes	Alakia PHC	yes	Vanguard			yes
426	yes	yes	35–39	38	female	primary		islam		others	Antenatal	Trader	no						no	no	no		don_t_know	don_t_know	agree	disagree	don_t_know	agree	agree	don_t_know	don_t_know	agree	agree	yes	no		no	yes	to_protect_me_against_covid_19				yes	Igboolomu health center	yes	Igboolomu health center			no
427	yes	yes	30–34	30	female	no_formal_education		islam		caregivers_bringing_their_children_for_i		Non	no	1000					no	no	no		agree	agree	disagree	agree	disagree	disagree	don_t_know	don_t_know	don_t_know	agree	disagree	no			no	no			others	They are not aware of the Vaccine	no		no				no
428	yes	yes	25–29	25	female	tertiary		islam		others	Patient	Business	no	200000					no	no	no		disagree	disagree	disagree	disagree	disagree	agree	disagree	disagree	disagree	agree	agree	yes	no		no	yes	for_travel_purpose				yes	Fmc	yes	Fmc			no
429	yes	yes	35–39	38	female	tertiary		islam		healthcare_provider		Health care provider	no		yes	yes	yes	yes					agree	disagree	disagree	disagree	agree	disagree	don_t_know	agree	agree	agree	agree	no			no	yes	to_protect_me_against_covid_19				yes	Wakajaye PHC	yes	Vanguard Pharmacy outreach.			no
430	yes	yes	45–49	45	male	tertiary		islam		others	Outpatient	Civil servant	yes	80000					no	no	no		disagree	disagree	disagree	disagree	agree	agree	disagree	agree	agree	agree	disagree	no			no	yes	to_protect_me_against_covid_19				yes	Oke bola PHC	no		second_dose_is_not_yet_due		no
431	yes	yes	30–34	30	female	tertiary		christianity		others	Caregiver for opd	Educationist	no	30000					no	no	no		agree	disagree	disagree	agree	don_t_know	agree	don_t_know	disagree	disagree	agree	agree	no			no	no			fear_of_side_effects		no		no				no
432	yes	yes	35–39	35	female	tertiary		christianity		others	Care giver	Fashion designer	no						no	no	no		agree	disagree	don_t_know	agree	agree	agree	disagree	disagree	disagree	agree	don_t_know	no			no	no			it_is_a_mark_of_the_beast, lack_of_trust_in_the_governmen, lack_of_trust_in_the_quality_o		no		no				no
433	yes	yes	25–29	29	female	secondary		islam		others	Antenatal care	Chemist	no						no	no	no		disagree	disagree	disagree	disagree	disagree	agree	don_t_know	don_t_know	disagree	disagree	disagree	no			no	no			others	Wasn't aware of where to take it, because I am eleha (Muslim)	no		no				no
434	yes	yes	40–44	42	female	tertiary		christianity		others	Patient	Business	no	320000					no	no	no		disagree	disagree	disagree	agree	disagree	disagree	disagree	don_t_know	agree	agree	agree	no			no	no			others	Not ready	no		no				no
435	yes	yes	30–34	32	female	tertiary		christianity		healthcare_provider		Adhoc staff	no		yes	no	no	yes					disagree	disagree	disagree	disagree	disagree	agree	disagree	disagree	disagree	disagree	disagree	no			no	yes	to_protect_me_against_covid_19, to_comply_with_the_government_				yes	Oke bola PHC	yes	Oke bola PHC			yes
436	yes	yes	50–54	54	female	secondary		christianity		healthcare_provider		Health assistant	no	10000	yes	no	no	no					disagree	disagree	disagree	disagree	disagree	agree	disagree	disagree	disagree	disagree	disagree	no			no	yes	to_protect_me_against_covid_19, to_encourage_others_to_take_it				yes	Oke bola PHC	yes	Oke bola PHC			yes
437	yes	yes	55+	58	male	tertiary		christianity		others	Covid 19 vaccination	Prophet	no						no	no	no		disagree	disagree	disagree	disagree	disagree	agree	disagree	disagree	disagree	disagree	disagree	no			yes	yes	to_protect_me_against_covid_19				yes	Oke bola PHC	yes	Okebola PHC			yes
438	yes	yes	15–19	19	female	secondary		christianity		healthcare_provider		Health Assistant	no	6000	yes	no	no	no					disagree	agree	disagree	disagree	disagree	agree	disagree	disagree	disagree	disagree	disagree	no			no	yes	to_protect_me_against_covid_19				yes	Kute Health Centre	no		second_dose_is_not_yet_due		no
439	yes	yes	50–54	51	male	primary		islam		others	Covid 19 vaccination	Entrepreneur	no						no	no	no		disagree	disagree	disagree	disagree	disagree	agree	disagree	disagree	disagree	disagree	disagree	no			no	yes	to_protect_me_against_covid_19				yes	Okebola PHC	yes	Okebola PHC			yes
440	yes	yes	50–54	53	male	secondary		christianity		others	Out patient	Business man	no	50000					no	no	no		disagree	disagree	disagree	disagree	disagree	agree	disagree	disagree	disagree	agree	disagree	no			no	no			others	No time	no		no				no
441	yes	yes	40–44	40	male	tertiary		christianity		others	For vaccination	Teaching	yes						no	no	no		disagree	disagree	disagree	disagree	disagree	agree	disagree	disagree	disagree	disagree	disagree	no			no	yes	to_protect_me_against_covid_19				yes	Ibadan South east	yes	Oke bola PHC			no
442	yes	yes	30–34	34	female	tertiary		christianity		others	Covid 19 vaccination	Entrepreneur	no						no	no	no		disagree	disagree	disagree	disagree	disagree	agree	disagree	disagree	disagree	disagree	disagree	no			no	yes	because_others_are_taking_it				yes	Okebola PHC	yes	Okebola PHC			no
443	yes	yes	40–44	40	female	secondary		islam		others	Family planning	Business	no	45000					no	no	no		disagree	agree	don_t_know	disagree	don_t_know	agree	disagree	don_t_know	don_t_know	don_t_know	don_t_know	no			no	yes	to_protect_me_against_covid_19				yes	Odonla	no		second_dose_is_not_yet_due		no
444	yes	yes	20–24	23	female	secondary		christianity		others	Outpatient (For consultation)	Business woman	no	50000					no	no	no		disagree	agree	disagree	disagree	disagree	agree	disagree	agree	disagree	don_t_know	disagree	no			no	no			others	Always busy,so no time to come to the hospital for the vaccine	no		no				no
445	yes	yes	20–24	23	female	secondary		islam		others	Caregiver for opd	Caterer	no	25000					no	no	no		disagree	agree	don_t_know	disagree	don_t_know	agree	disagree	disagree	don_t_know	don_t_know	disagree	yes	no		yes	yes	to_protect_me_against_covid_19, to_encourage_others_to_take_it				yes	Army-barrack,ita-oluwo	yes	Odonla phc			no
446	yes	yes	20–24	22	female	tertiary		christianity		others	Caregiver	Student	no						no	no	no		disagree	agree	disagree	disagree	disagree	agree	disagree	disagree	disagree	disagree	don_t_know	no			no	yes	to_protect_me_against_covid_19, for_travel_purpose, to_encourage_others_to_take_it				yes	General hospital,ikorodu	no		i_need_to_go_to_where_i_took_the_first_d, second_dose_is_not_yet_due		no
447	yes	yes	35–39	35	female	tertiary		christianity		others	Out patient	Not working for now	no						no	no	no		agree	disagree	disagree	disagree	disagree	agree	don_t_know	don_t_know	don_t_know	agree	don_t_know	no			no	no			others	Because I was pregnant	no		no				no
448	yes	yes	35–39	35	male	secondary		christianity		others	For consultation	Art work	no	40000					no	no	no		disagree	don_t_know	disagree	disagree	don_t_know	agree	disagree	don_t_know	don_t_know	don_t_know	disagree	no			no	yes	to_protect_me_against_covid_19, to_comply_with_the_government_				yes	Odonla Primary Health Centre	no		others	Very busy,so no time to go for the second dose	no
449	yes	yes	40–44	40	female	tertiary		christianity		others	Opd	Trader	no						no	no	no		agree	disagree	disagree	disagree	disagree	agree	disagree	disagree	don_t_know	agree	disagree	no			no	no			others	Because I was pregnant	no		no				no
450	yes	yes	25–29	28	female	secondary		islam		others	Caregiver	Teaching	no	35000					no	no	no		agree	disagree	agree	disagree	don_t_know	agree	disagree	disagree	disagree	disagree	disagree	no			no	no			fear_of_side_effects		no		no				no
451	yes	yes	25–29	27	female	tertiary		christianity		others	Out patient	Hairdresser	no						no	no	no		don_t_know	don_t_know	agree	don_t_know	don_t_know	agree	agree	disagree	don_t_know	agree	don_t_know	no			no	no			others, fear_of_side_effects	Because I don't like it	no		no				no
452	yes	yes	40–44	40	female	secondary		islam		others	Family planning	Business	no	30000					no	no	no		disagree	disagree	disagree	disagree	don_t_know	agree	disagree	disagree	disagree	disagree	disagree	no			no	no			fear_of_side_effects		no		no				no
453	yes	yes	25–29	25	female	secondary		christianity		others	Family planning	Hairdresser	no	40000					no	no	no		disagree	agree	disagree	disagree	don_t_know	agree	don_t_know	don_t_know	don_t_know	don_t_know	don_t_know	no			no	no			fear_of_side_effects		no		no				no
454	yes	yes	35–39	35	female	tertiary		christianity		others	Family planning	Marketer	no	65000					no	no	no		disagree	agree	disagree	disagree	disagree	agree	disagree	disagree	disagree	disagree	disagree	yes	no		yes	yes	to_protect_me_against_covid_19, to_comply_with_the_government_, for_travel_purpose				yes	General hospital,ikorodu	yes	General hospital,ikorodu			yes
455	yes	yes	35–39	36	male	secondary		islam		others	Patient	Mechanic	no						no	no	no		agree	agree	don_t_know	don_t_know	agree	agree	disagree	disagree	disagree	agree	agree	no			no	no			lack_of_trust_in_the_quality_o, fear_of_side_effects		no		no				no
456	yes	yes	25–29	28	female	secondary		islam		others	For Consultation (Outpatient)	Fashion Designer	no	20000					no	no	no		disagree	disagree	disagree	disagree	disagree	disagree	disagree	don_t_know	don_t_know	agree	disagree	no			no	yes	to_protect_me_against_covid_19				yes	Odonla Primary Health Centre	yes	Odonla Primary Health Centre			no
457	yes	yes	30–34	34	female	tertiary		christianity		others	Patient	Trader	no						no	no	no		agree	disagree	disagree	disagree	disagree	agree	disagree	disagree	disagree	don_t_know	agree	no			no	no			lack_of_trust_in_the_quality_o, lack_of_trust_in_the_governmen		no		no				no
458	yes	yes	35–39	35	female	secondary		christianity		others	Came for Antenatal	Hairdresser	no						no	no	no		disagree	don_t_know	disagree	don_t_know	don_t_know	don_t_know	agree	disagree	disagree	don_t_know	don_t_know	no			no	no			others	I just don't like to take it.	no		no				no
459	yes	yes	30–34	30	female	no_formal_education		islam		caregivers_bringing_their_children_for_i		Non	no	5000					no	no	no		don_t_know	don_t_know	don_t_know	agree	disagree	agree	agree	don_t_know	don_t_know	don_t_know	disagree	no			no	no			others	She is not aware	no		no				no
460	yes	yes	20–24	20	female	secondary		islam		caregivers_bringing_their_children_for_i		Non	no	5000					no	no	no		disagree	agree	disagree	disagree	disagree	agree	agree	disagree	disagree	disagree	disagree	yes	no		no	no			others	She is not aware	no		no				no
461	yes	yes	35–39	35	female	secondary		christianity		others	OPD MEDICAL CONSULTATION	Business	no						no	no	no		don_t_know	don_t_know	disagree	disagree	disagree	don_t_know	disagree	disagree	don_t_know	agree	disagree	no			no	yes	to_protect_me_against_covid_19				yes	ITA ELEWA	no		others	I haven't had enough time to visit the vaccination center	no
462	yes	yes	20–24	22	female	secondary		islam		caregivers_bringing_their_children_for_i		Non	no	10000					no	no	no		disagree	don_t_know	disagree	disagree	disagree	agree	agree	disagree	disagree	disagree	disagree	no			no	yes	to_protect_me_against_covid_19				yes	Kiyawa PHC	no		others	She is pregnant No	no
463	yes	yes	25–29	25	female	no_formal_education		islam		caregivers_bringing_their_children_for_i		Non	no	400					no	no	no		disagree	agree	agree	disagree	disagree	agree	agree	disagree	disagree	disagree	agree	no			no	no			others	Because it not real	no		no				no
464	yes	yes	25–29	29	female	tertiary		christianity		caregivers_bringing_their_children_for_i		Entrepreneur	no						no	no	no		disagree	disagree	disagree	disagree	disagree	agree	disagree	disagree	disagree	disagree	disagree	no			yes	no			others	I was advised not to take it because I was pregnant	no		no				no
465	yes	yes	25–29	29	male	tertiary		islam		healthcare_provider		RI Provider	no	5000	yes	no	no	no					disagree	agree	disagree	disagree	disagree	agree	agree	disagree	disagree	disagree	disagree	no			yes	yes	to_protect_me_against_covid_19				yes	Kiyawa PHC	yes	Kiyawa PHC			no
466	yes	yes	50–54	50	female	tertiary		christianity		others	FOR OPD MEDICAL CONSULTATION	Business	no						no	no	no		agree	disagree	disagree	agree	disagree	don_t_know	disagree	disagree	disagree	agree	disagree	no			no	no			lack_of_trust_in_the_quality_o		no		no				no
467	yes	yes	20–24	24	female	secondary		christianity		caregivers_bringing_their_children_for_i		Home maker	no						no	no	no		don_t_know	don_t_know	disagree	don_t_know	don_t_know	disagree	disagree	disagree	disagree	disagree	disagree	no			no	no			others	Because they said pregnant women can't take it	no		no				no
468	yes	yes	30–34	33	female	secondary		christianity		caregivers_bringing_their_children_for_i		Trading	no						no	no	no		disagree	disagree	disagree	disagree	disagree	agree	disagree	disagree	disagree	disagree	disagree	no			no	no			others	Because of pregnancy	no		no				no
469	yes	yes	25–29	29	male	tertiary		islam		healthcare_provider		RI Provider	no	20000	yes	no	no	no					disagree	agree	agree	agree	disagree	don_t_know	agree	agree	agree	disagree	agree	no			no	yes	to_protect_me_against_covid_19				yes	Kiyawa PHC	yes	Kiyawa			no
470	yes	yes	25–29	27	female	tertiary		islam		caregivers_bringing_their_children_for_i		Trader	no						no	no	no		disagree	disagree	disagree	disagree	disagree	agree	disagree	agree	disagree	disagree	disagree	no			no	yes	to_comply_with_the_government_, others	For official purpose			yes	Odogbolu local government Ijebu Ode	yes	Odogbolu local government Ijebu Ode			no
471	yes	yes	25–29	25	female	no_formal_education		islam		caregivers_bringing_their_children_for_i		Business	no	2500					no	no	no		disagree	disagree	disagree	disagree	agree	agree	disagree	agree	disagree	agree	don_t_know	no			no	no			others	It was said that only the people that get support by the government will take the vaccine.	no		no				no
472	yes	yes	35–39	35	female	tertiary		islam		caregivers_bringing_their_children_for_i		Health worker	no						no	no	no		disagree	disagree	disagree	disagree	disagree	agree	disagree	disagree	disagree	disagree	disagree	no			no	yes	to_protect_me_against_covid_19				yes	Oke bola	yes	Aleshinloye PHC			no
473	yes	yes	25–29	25	female	no_formal_education		islam		caregivers_bringing_their_children_for_i		Non	no	600					no	no	no		don_t_know	agree	disagree	don_t_know	disagree	disagree	agree	disagree	disagree	disagree	don_t_know	no			no	no			others	She don't like it	no		no				no
474	yes	yes	20–24	23	female	secondary		christianity		caregivers_bringing_their_children_for_i		Hairstylist	no						no	no	no		disagree	disagree	disagree	disagree	disagree	disagree	disagree	disagree	disagree	disagree	disagree	no			no	no			fear_of_side_effects		no		no				no
475	yes	yes	20–24	21	female	secondary		islam		caregivers_bringing_their_children_for_i		Selling building materials	no						no	no	no		disagree	agree	disagree	disagree	disagree	disagree	disagree	disagree	disagree	disagree	disagree	no			no	yes	to_protect_me_against_covid_19				yes	Mobil Ade oyo (Outreach)	no		loss_of_vaccine_card		no
476	yes	yes	25–29	25	female	no_formal_education		islam		caregivers_bringing_their_children_for_i		Non	no	0					no	no	no		agree	agree	agree	agree	don_t_know	agree	agree	don_t_know	don_t_know	don_t_know	disagree	no			no	no			others	She is sick	no		no				no
477	yes	yes	20–24	23	female	no_formal_education		islam		caregivers_bringing_their_children_for_i		House wife	no						no	no	no		disagree	don_t_know	don_t_know	disagree	don_t_know	agree	don_t_know	don_t_know	don_t_know	don_t_know	don_t_know	no			no	yes	others	Because I will be paid			yes	Garko PHC	no		second_dose_is_not_yet_due		no
478	yes	yes	20–24	22	male	secondary		islam		healthcare_provider		RI provider	no	5000	yes	no	no	no					disagree	disagree	agree	disagree	agree	agree	agree	disagree	disagree	disagree	disagree	no			yes	yes	to_protect_me_against_covid_19				yes	Andaza Hospital	yes	Dutse Kaci hospital			no
479	yes	yes	20–24	20	female	primary		islam		caregivers_bringing_their_children_for_i		Non	no	2000					no	no	no		disagree	agree	disagree	don_t_know	disagree	disagree	don_t_know	disagree	disagree	disagree	disagree	no			no	no			others	They only vaccinate those collecting cash transfer	no		no				no
480	yes	yes	40–44	43	male	secondary		islam		others	Out patient	Business woman	no						no	no	no		disagree	agree	disagree	don_t_know	disagree	agree	don_t_know	don_t_know	don_t_know	disagree	disagree	no			no	yes	to_comply_with_the_government_				yes	Can't remember	yes	Can't remember			no
481	yes	yes	15–19	19	female	secondary		islam		others		OPD GENERAL MEDICAL CONSULTATION	no						no	no	no		agree	disagree	don_t_know	disagree	disagree	don_t_know	disagree	disagree	disagree	agree	disagree	no			no	no			fear_of_side_effects		no		no				no
482	yes	yes	30–34	30	female	no_formal_education		islam		caregivers_bringing_their_children_for_i		Non	no	1000					no	no	no		disagree	agree	disagree	agree	disagree	agree	agree	don_t_know	don_t_know	don_t_know	disagree	no			no	no			others	It is done to rich people, those collecting cash transfer	no		no				no
483	yes	yes	25–29	26	female	tertiary		christianity		others	COVID-19 vaccination	Student	no						no	no	no		disagree	disagree	disagree	disagree	disagree	disagree	disagree	agree	disagree	disagree	disagree	no			no	yes	to_protect_me_against_covid_19				yes	Oke Bola PHC	no		second_dose_is_not_yet_due		no
484	yes	yes	40–44	40	female	no_formal_education		islam		caregivers_bringing_their_children_for_i		House wife	no						no	no	no		agree	agree	disagree	agree	don_t_know	agree	don_t_know	disagree	don_t_know	agree	don_t_know	no			no	no			others	I was pregnant then	no		no				no
485	yes	yes	55+	69	female	primary		islam		others	OPD MEDICAL CONSULTATION	Tailor	no						no	no	no		don_t_know	don_t_know	don_t_know	don_t_know	don_t_know	don_t_know	don_t_know	don_t_know	don_t_know	don_t_know	don_t_know	no			no	no			fear_of_side_effects		no		no				no
486	yes	yes	20–24	24	male	tertiary		islam		others	Opd medical consultation	Self employed	no						no	no	no		agree	agree	disagree	agree	disagree	agree	disagree	disagree	disagree	agree	disagree	no			no	yes	to_protect_me_against_covid_19				yes	Igbogbo PHC	yes	Igbogbo PHC			no
487	yes	yes	20–24	20	female	secondary		christianity		healthcare_provider		Adoc staff	no	4000	yes	no	no	yes					disagree	disagree	disagree	agree	agree	agree	disagree	agree	disagree	disagree	disagree	no			no	yes	others, to_protect_me_against_covid_19	Because of what we are hearing			yes	Sharp corner PHC	no		others	No reason	no
488	yes	yes	45–49	48	male	secondary		islam		others	Out patient	Business man	no						no	no	no		disagree	disagree	agree	agree	agree	disagree	disagree	agree	disagree	disagree	agree	no			no	no			fear_of_side_effects		no		no				no
489	yes	yes	30–34	33	female	tertiary		christianity		others	Came for COVID vaccine	Self employed	no						no	no	no		disagree	disagree	disagree	disagree	disagree	agree	don_t_know	don_t_know	don_t_know	don_t_know	don_t_know	no			no	yes	to_protect_me_against_covid_19, to_encourage_others_to_take_it, for_travel_purpose				yes	Alakia PHC	yes	Alakia PHC			no
490	yes	yes	30–34	30	female	tertiary		christianity		others	Caregiver brought her child for medical treatment.	Teacher	no	40000					no	no	no		disagree	disagree	agree	disagree	agree	agree	disagree	disagree	disagree	disagree	disagree	no			yes	no			others	I was pregnant already when I want to receive it.	no		no				no
491	yes	yes	35–39	35	female	secondary		islam		others	OPD ANTENATAL CARE	Business	no						no	no	no		disagree	disagree	disagree	agree	agree	don_t_know	don_t_know	don_t_know	don_t_know	agree	don_t_know	no			no	no			others	I am pregnant	no		no				no
492	yes	yes	50–54	52	male	secondary		christianity		others	Came for malaria treatment	Farmer	no						no	no	no		disagree	disagree	disagree	disagree	disagree	agree	disagree	disagree	disagree	disagree	disagree	no			no	no			others	I don't want to take it because of my recurrent malaria.	no		no				no
493	yes	yes	25–29	27	female	secondary		christianity		caregivers_bringing_their_children_for_i		Entrepreneur	no						no	no	no		disagree	disagree	disagree	disagree	disagree	disagree	disagree	agree	disagree	disagree	disagree	no			no	no			others	Because I was pregnant	no		no				no
494	yes	yes	15–19	18	female	no_formal_education		islam		caregivers_bringing_their_children_for_i		House wife	no						no	no	no		disagree	agree	disagree	disagree	don_t_know	agree	don_t_know	disagree	don_t_know	disagree	don_t_know	no			no	no			others	Not aware of the vaccine	no		no				no
495	yes	yes	25–29	26	female	tertiary		christianity		others	Came for COVID vaccine	Student	no						no	no	no		disagree	disagree	disagree	agree	disagree	agree	agree	disagree	disagree	agree	agree	yes	no		no	yes	to_comply_with_the_government_, to_protect_me_against_covid_19, to_encourage_others_to_take_it, for_travel_purpose				yes	Alakia PHC	yes	Alakia PHC			no
496	yes	yes	25–29	28	female	tertiary		islam		healthcare_provider		Ri service provider	no	5000	yes	no	no	no					disagree	disagree	agree	disagree	agree	agree	agree	agree	don_t_know	don_t_know	agree	no			no	yes	to_protect_me_against_covid_19, to_comply_with_the_government_				yes	Andaza phc	yes	Shuwarin phc			no
497	yes	yes	45–49	45	female	secondary		islam		others	Mother brought the son for treatment	Business woman	no	15000					no	no	no		disagree	disagree	disagree	agree	disagree	agree	disagree	disagree	disagree	disagree	disagree	yes	no		no	yes	to_protect_me_against_covid_19				yes	Alakia-Isebo health facility	no		others	My blood pressure was high that day so they refused to give it to me.	no
498	yes	yes	25–29	26	female	tertiary		islam		others	Came for Antenatal	Fashion designer	no						no	no	no		don_t_know	agree	disagree	don_t_know	disagree	agree	don_t_know	don_t_know	disagree	disagree	agree	no			no	no			others	There is not been time to take the doses and am pregnant now.	no		no				no
499	yes	yes	25–29	28	female	tertiary		christianity		caregivers_bringing_their_children_for_i		Fashion designer	no						no	no	no		disagree	disagree	disagree	disagree	disagree	agree	disagree	disagree	disagree	agree	disagree	no			no	no			others	I don’t see the need in doing it	no		no				no
500	yes	yes	15–19	19	female	no_formal_education		islam		healthcare_provider		Smc worker	yes	10000	yes	yes	yes	yes					agree	don_t_know	agree	agree	agree	agree	agree	don_t_know	don_t_know	don_t_know	disagree	no			no	yes	to_protect_me_against_covid_19				yes	Kiyawa hospital	yes	Kiyawa health Post			no
501	yes	yes	55+	59	female	secondary		islam		healthcare_provider		Health assistant	no		yes	no	no	no					disagree	disagree	disagree	agree	don_t_know	agree	don_t_know	don_t_know	don_t_know	agree	disagree	no			yes	yes	to_protect_me_against_covid_19, to_comply_with_the_government_, to_encourage_others_to_take_it				yes	Oke bola PHC	yes	Oke bola PHC			yes
502	yes	yes	30–34	32	male	tertiary		islam		others	Came for COVID vaccine	Solar installer	no	45000					no	no	no		disagree	disagree	disagree	disagree	agree	agree	disagree	disagree	disagree	disagree	disagree	no			yes	yes	to_protect_me_against_covid_19, for_travel_purpose, to_encourage_others_to_take_it				yes	Alakia PHC	yes	Alakia PHC			no
503	yes	yes	30–34	30	female	tertiary		christianity		caregivers_bringing_their_children_for_i		Teacher	no						no	no	no		disagree	disagree	disagree	disagree	disagree	agree	disagree	disagree	disagree	agree	disagree	no			yes	no			others	Because I was pregnant and now I'm a nursing mother	no		no				no
504	yes	yes	20–24	22	female	no_formal_education		islam		caregivers_bringing_their_children_for_i		Non	no	2000					no	no	no		disagree	agree	disagree	disagree	disagree	disagree	don_t_know	disagree	disagree	disagree	disagree	no			no	yes	to_protect_me_against_covid_19				yes	Gidan Daci	no		others	We are waiting for them	no
505	yes	yes	25–29	25	female	primary		islam		others	Came to seek care	House wife	no	2000					no	no	no		agree	agree	don_t_know	don_t_know	agree	agree	agree	agree	agree	agree	don_t_know	no			no	no			lack_of_trust_in_the_quality_o, lack_of_trust_in_the_governmen		no		no				no
506	yes	yes	30–34	31	female	tertiary		islam		others	Came for Antenatal	Fashion designer	no	20000					no	no	no		disagree	agree	disagree	disagree	disagree	agree	disagree	disagree	disagree	disagree	disagree	yes	no		yes	yes	to_protect_me_against_covid_19, to_comply_with_the_government_				yes	Wakajaye PHC	no		others	Because am pregnant	no
507	yes	yes	55+	57	female	primary		christianity		others	Covid-19 vaccination	Trading	no						no	no	no		disagree	disagree	disagree	disagree	disagree	disagree	disagree	disagree	disagree	disagree	disagree	no			no	yes	to_protect_me_against_covid_19				yes	Oke Ado market (outreach)	yes	Oke Bola PHC			no
508	yes	yes	35–39	37	female	primary		christianity		others	Pregnant mother came for clinic	Businesswoman	no	25000					no	no	no		disagree	disagree	disagree	disagree	disagree	agree	disagree	disagree	disagree	disagree	disagree	no			no	no			fear_of_side_effects		no		no				no
509	yes	yes	55+	80	female	tertiary		christianity		others	Came for COVID vaccine	Trading	no						no	no	no		disagree	agree	disagree	disagree	disagree	agree	disagree	disagree	disagree	disagree	disagree	yes	no		no	yes	to_protect_me_against_covid_19, to_encourage_others_to_take_it, for_travel_purpose				yes	Alakia PHC	yes	Alakia PHC			yes
510	yes	yes	50–54	50	male	no_formal_education		islam		others	Came to seek care	Farmer	no	5000					no	no	no		disagree	agree	agree	disagree	agree	disagree	don_t_know	agree	agree	don_t_know	disagree	yes	no		no	yes	to_protect_me_against_covid_19, to_comply_with_the_government_				yes	Village head house	no		others	Am okay with the first dose	no
511	yes	yes	25–29	26	female	tertiary		islam		others	Came for Antenatal	Trading	no						no	no	no		disagree	disagree	disagree	disagree	disagree	agree	disagree	disagree	disagree	disagree	disagree	yes	no		no	yes	to_protect_me_against_covid_19				yes	Alakia model PHC	yes	Alakia model PHC			no
512	yes	yes	20–24	22	male	tertiary		islam		others	Care to seek medical care	Business man	no	20000					no	no	no		disagree	disagree	disagree	disagree	agree	agree	agree	disagree	disagree	disagree	disagree	no			no	yes	to_comply_with_the_government_, to_protect_me_against_covid_19, to_encourage_others_to_take_it, because_it_is_free				yes	Andaza health facility	yes	Andaza health facility			no
513	yes	yes	50–54	51	male	tertiary		islam		others	Covid-19 vaccination	Accountant/auditor	yes						no	no	no		disagree	disagree	disagree	disagree	disagree	agree	disagree	disagree	agree	disagree	disagree	yes	no		yes	yes	to_protect_me_against_covid_19, to_comply_with_the_government_, for_travel_purpose				yes	Ido LG	no		others	Johnson and Johnson has 1 dose	no
514	yes	yes	30–34	30	female	no_formal_education		islam		caregivers_bringing_their_children_for_i		Non	no	2000					no	no	no		disagree	agree	disagree	disagree	disagree	disagree	don_t_know	disagree	disagree	disagree	disagree	no			no	no			others	She don't like it	no		no				no
515	yes	yes	55+	84	female	no_formal_education		christianity		others	Came for COVID vaccine	Retired	no						no	no	no		disagree	disagree	disagree	disagree	disagree	agree	agree	disagree	disagree	disagree	disagree	no			no	yes	to_comply_with_the_government_, to_protect_me_against_covid_19, to_encourage_others_to_take_it				yes	Alakia PHC	yes	Alakia PHC			yes
516	yes	yes	30–34	34	female	secondary		christianity		others	Brought her child for consultation	Hairdresser and Company work	no						no	no	no		don_t_know	don_t_know	disagree	disagree	don_t_know	agree	disagree	don_t_know	don_t_know	don_t_know	don_t_know	no			no	yes	to_protect_me_against_covid_19, others	Because of my work			yes	The vaccine was brought to our company	yes	The vaccine was brought to our company			no
517	yes	yes	40–44	43	female	secondary		christianity		others	Out patient	Business woman	no						no	no	no		disagree	don_t_know	disagree	disagree	disagree	agree	don_t_know	disagree	disagree	disagree	disagree	no			no	yes	to_protect_me_against_covid_19				yes	Aleshinloye PHC	yes	Aleshinloye PHC			no
518	yes	yes	35–39	35	female	secondary		islam		others	Pregnant woman	Business woman	no	10000					no	no	no		disagree	disagree	disagree	disagree	disagree	agree	don_t_know	disagree	disagree	disagree	disagree	no			no	no			others	I am pregnant that's why	no		no				no
519	yes	yes	20–24	20	female	no_formal_education		islam		caregivers_bringing_their_children_for_i		Non	no	1000					no	no	no		agree	don_t_know	don_t_know	agree	don_t_know	don_t_know	don_t_know	disagree	disagree	don_t_know	disagree	no			no	no			others	Because it is not real	no		no				no
520	yes	yes	50–54	53	male	tertiary		christianity		others	Came for COVID vaccine	Business man	no	160000					no	no	no		disagree	disagree	disagree	disagree	disagree	agree	disagree	agree	disagree	disagree	disagree	no			no	yes	to_encourage_others_to_take_it, to_protect_me_against_covid_19, for_travel_purpose				yes	Alakia PHC	yes	Alakia PHC			yes
521	yes	yes	25–29	25	female	secondary		islam		others	Came for Antenatal	Catering and decorations	no	30000					no	no	no		agree	disagree	disagree	don_t_know	disagree	agree	agree	don_t_know	don_t_know	disagree	don_t_know	no			no	no			others	Because am pregnant	no		no				no
522	yes	yes	40–44	43	female	secondary		islam		others	Out patient	Trading	no	30000					no	no	no		disagree	agree	agree	disagree	agree	agree	agree	agree	disagree	disagree	disagree	no			no	yes	to_protect_me_against_covid_19				yes	Aleshinloye PHC	yes	Aleshinloye PHC			no
523	yes	yes	30–34	31	female	secondary		christianity		caregivers_bringing_their_children_for_i		Trader	no						no	no	no		don_t_know	agree	disagree	don_t_know	disagree	agree	disagree	disagree	disagree	agree	disagree	no			no	no			others	I was pregnant and now breastfeeding	no		no				no
524	yes	yes	30–34	30	female	no_formal_education		islam		caregivers_bringing_their_children_for_i		Non	no	0					no	no	no		disagree	disagree	disagree	agree	disagree	disagree	disagree	disagree	disagree	don_t_know	disagree	no			no	yes	to_protect_me_against_covid_19				yes	Balago PHC	no		others	Just like that	no
525	yes	yes	55+	72	male	tertiary		christianity		others	Came for COVID vaccine	Clergy	no						no	no	no		disagree	disagree	disagree	disagree	disagree	agree	disagree	disagree	disagree	disagree	disagree	no			no	yes	to_protect_me_against_covid_19, to_encourage_others_to_take_it, for_travel_purpose, to_comply_with_the_government_				yes	Alakia PHC	yes	Alakia PHC			yes
526	yes	yes	25–29	28	female	secondary		christianity		others	For Antenatal Clinic	Chemist	no						no	no	no		disagree	disagree	agree	agree	agree	disagree	disagree	don_t_know	disagree	agree	agree	no			no	yes	for_travel_purpose, to_comply_with_the_government_				yes	Orayan primary health centre	no		others	I was pregnant then	no
527	yes	yes	20–24	24	male	tertiary		islam		healthcare_provider		IR Provider	no		yes	no	no	no					agree	agree	agree	disagree	agree	agree	don_t_know	agree	agree	agree	don_t_know	yes	no		yes	yes	to_protect_me_against_covid_19, to_comply_with_the_government_				yes	Garko PHC	yes	Garko PHC			no
528	yes	yes	15–19	17	female	secondary		islam		others	Came for Antenatal	Not working for now	no						no	no	no		disagree	disagree	disagree	disagree	disagree	agree	don_t_know	disagree	disagree	disagree	disagree	no			no	yes	to_comply_with_the_government_				yes	Bashorun high school	no		because_of_the_side_effect_of_the_previo		no
529	yes	yes	30–34	34	female	secondary		christianity		caregivers_bringing_their_children_for_i		Fashion designer	no						no	no	no		disagree	agree	agree	disagree	disagree	agree	disagree	disagree	don_t_know	agree	disagree	no			no	no			others	Vaccine was unavailable	no		no				no
530	yes	yes	45–49	45	female	tertiary		christianity		healthcare_provider		CHEW	no	20000	yes	no	no	no					disagree	don_t_know	disagree	agree	disagree	agree	don_t_know	don_t_know	don_t_know	don_t_know	don_t_know	no			no	yes	to_comply_with_the_government_, to_protect_me_against_covid_19, for_travel_purpose, to_encourage_others_to_take_it				yes	Alakia PHC	yes	Alakia PHC			yes
531	yes	yes	20–24	20	female	secondary		islam		caregivers_bringing_their_children_for_i		Non	no	1000					no	no	no		agree	disagree	agree	agree	disagree	disagree	agree	disagree	disagree	disagree	disagree	no			no	no			others	She don't have interest because it is not true	no		no				no
532	yes	yes	45–49	45	male	primary		islam		others	Came to seek medical care	Teacher	yes	40000					no	no	no		agree	agree	agree	don_t_know	agree	agree	agree	agree	don_t_know	agree	agree	no			no	yes	to_protect_me_against_covid_19				yes	Shuwarin phc	yes	Shuwarin phc			no
533	yes	yes	25–29	27	female	tertiary		christianity		caregivers_bringing_their_children_for_i		Customer care representative	no						no	no	no		disagree	disagree	disagree	disagree	disagree	agree	disagree	disagree	disagree	disagree	disagree	no			no	no			others	I was pregnant, and now breastfeeding	no		no				no
534	yes	yes	30–34	34	female	secondary		islam		others	Pregnant mothers	Trader	no	10000					no	no	no		agree	disagree	agree	disagree	disagree	agree	don_t_know	disagree	disagree	agree	disagree	no			no	no			others	I was told pregnant mothers doesn't take it	no		no				no
535	yes	yes	35–39	35	female	no_formal_education		islam		caregivers_bringing_their_children_for_i		Non	no	10000					no	no	no		disagree	agree	disagree	disagree	disagree	disagree	disagree	disagree	disagree	disagree	disagree	no			no	no			others	Nobody told them to go and do it	no		no				no
536	yes	yes	30–34	33	female	tertiary		christianity		healthcare_provider		Health assistant	no	10000	yes	no	no	no					disagree	disagree	disagree	disagree	agree	agree	disagree	disagree	disagree	disagree	disagree	yes	no		no	yes	to_protect_me_against_covid_19, to_encourage_others_to_take_it, for_travel_purpose				yes	Alakia PHC	yes	Alakia PHC			yes
537	yes	yes	25–29	29	female	secondary		islam		others	Antenatal	Fashion designer	no	5000					no	no	no		disagree	agree	disagree	disagree	disagree	agree	agree	agree	disagree	agree	disagree	no			no	no			others	Because am pregnant	no		no				no
538	yes	yes	35–39	38	male	tertiary		islam		healthcare_provider		Chew	yes	102000	yes	yes	no	yes					disagree	agree	agree	disagree	disagree	agree	agree	disagree	disagree	disagree	disagree	no			yes	yes	to_protect_me_against_covid_19				yes	Andaza PHC	yes	Andaza PHC			yes
539	yes	yes	35–39	38	male	tertiary		christianity		others	For Consultation	Public Servant	yes	90000					no	no	no		disagree	disagree	disagree	disagree	agree	agree	disagree	agree	don_t_know	agree	disagree	no			no	yes	to_protect_me_against_covid_19, to_comply_with_the_government_, for_travel_purpose				yes	Odonla Primary Health Centre	yes	Odonla Primary Health Centre			no
540	yes	yes	25–29	29	female	no_formal_education		islam		caregivers_bringing_their_children_for_i		Farmer	no						no	no	no		agree	agree	don_t_know	disagree	agree	agree	don_t_know	don_t_know	agree	agree	disagree	no			no	yes	to_protect_me_against_covid_19				yes	Garko PHC	no		others	Scared of the side effect	no
541	yes	yes	20–24	20	female	no_formal_education		islam		caregivers_bringing_their_children_for_i		Non	no	3000					no	no	no		agree	disagree	agree	agree	agree	disagree	disagree	don_t_know	don_t_know	agree	don_t_know	no			no	no			others	Her husband warn her to not accept it	no		no				no
542	yes	yes	25–29	27	female	secondary		christianity		others	Brought 14weeks old baby for medical care	Entrepreneur	no						no	no	no		disagree	disagree	disagree	disagree	disagree	agree	disagree	disagree	disagree	disagree	disagree	no			yes	no			others	I was breastfeeding, got pregnant again & now breastfeeding	no		no				no
543	yes	yes	25–29	26	female	tertiary		christianity		healthcare_provider		Health record officer	no	10000	yes	yes	yes	yes					disagree	disagree	disagree	disagree	agree	agree	disagree	disagree	disagree	disagree	disagree	yes	no		no	yes	to_protect_me_against_covid_19, to_encourage_others_to_take_it, for_travel_purpose				yes	Alakia PHC	yes	Alakia PHC			no
544	yes	yes	35–39	39	female	secondary		christianity		others	Antenatal	Fashion designer	no						no	no	no		disagree	disagree	disagree	disagree	disagree	agree	agree	disagree	disagree	disagree	disagree	no			no	no			others	Because am pregnant	no		no				no
545	yes	yes	25–29	25	male	primary		islam		others	Came to seek care	Farmer	no	10000					no	no	no		disagree	agree	agree	disagree	agree	agree	agree	agree	agree	agree	don_t_know	no			no	no			lack_of_trust_in_the_governmen		no		no				no
546	yes	yes	45–49	47	female	secondary		christianity		others	Out patient	Business woman	no	30000					no	no	no		disagree	disagree	disagree	disagree	disagree	agree	disagree	disagree	disagree	disagree	disagree	no			no	yes	to_protect_me_against_covid_19				yes	Aleshinloye PHC	yes	Aleshinloye PHC			yes
547	yes	yes	20–24	21	female	secondary		islam		caregivers_bringing_their_children_for_i		Non	no	1000					no	no	no		disagree	agree	disagree	agree	disagree	disagree	don_t_know	disagree	disagree	disagree	disagree	no			no	yes	to_protect_me_against_covid_19				yes	Balago PHC	no		others	She is pregnant	no
548	yes	yes	50–54	51	female	tertiary		christianity		healthcare_provider		OIC (head facility)	yes		yes	no	yes	yes					disagree	disagree	disagree	disagree	disagree	agree	disagree	disagree	disagree	disagree	disagree	yes	no		yes	yes	to_protect_me_against_covid_19, to_comply_with_the_government_				yes	Iyaganku police barracks	yes	Iyaganku police barracks			yes
549	yes	yes	35–39	36	female	no_formal_education		islam		caregivers_bringing_their_children_for_i		Carving of turning sticks	no	1000					no	no	no		don_t_know	don_t_know	don_t_know	don_t_know	don_t_know	don_t_know	don_t_know	don_t_know	don_t_know	agree	agree	no			no	no			lack_of_trust_in_the_quality_o, lack_of_trust_in_the_governmen		no		no				no
550	yes	yes	25–29	28	female	secondary		christianity		others	Came for Antenatal	Trading	no	25000					no	no	no		agree	agree	disagree	disagree	agree	agree	agree	disagree	agree	disagree	agree	no			no	no			others	Because am pregnant	no		no				no
551	yes	yes	25–29	29	female	secondary		christianity		others	Pregnant woman	Hairdresser	no						no	no	no		don_t_know	disagree	disagree	disagree	don_t_know	agree	don_t_know	don_t_know	don_t_know	don_t_know	don_t_know	no			no	no			others	I'm pregnant	no		no				no
552	yes	yes	25–29	25	female	primary		islam		others	Came to seek medical care	House wife	no	2000					no	no	no		agree	agree	agree	disagree	agree	agree	agree	agree	don_t_know	don_t_know	disagree	no			no	no			others	Nothing	no		no				no
553	yes	yes	30–34	33	female	tertiary		christianity		others	Pregnant mother	Teacher	no	32000					no	no	no		disagree	disagree	disagree	disagree	disagree	agree	disagree	disagree	disagree	disagree	disagree	no			no	no			others	I am pregnant that's why	no		no				no
554	yes	yes	20–24	23	male	tertiary		islam		healthcare_provider		RI Provider	no	5000	yes	no	no	no					agree	disagree	agree	agree	agree	disagree	don_t_know	don_t_know	agree	agree	agree	no			no	yes	to_comply_with_the_government_				yes	Katuka PHC	yes	Katuka PHC			no
555	yes	yes	30–34	30	female	primary		islam		others	Came to seek medical care	House wife	no	2000					no	no	no		disagree	agree	agree	disagree	agree	agree	agree	agree	don_t_know	agree	don_t_know	no			no	no			lack_of_trust_in_the_governmen		no		no				no
556	yes	yes	20–24	20	female	no_formal_education		islam		caregivers_bringing_their_children_for_i		Making of cap	no	4000					no	no	no		don_t_know	don_t_know	don_t_know	don_t_know	don_t_know	don_t_know	don_t_know	don_t_know	don_t_know	don_t_know	agree	no			no	no			lack_of_trust_in_the_governmen		no		no				no
557	yes	yes	20–24	22	female	tertiary		islam		others	Came for Antenatal	Apprentice	no						no	no	no		disagree	agree	agree	disagree	don_t_know	agree	don_t_know	agree	don_t_know	disagree	disagree	no			no	no			others	I was breastfeeding when I heard about the doses and am currently pregnant again now.	no		no				no
558	yes	yes	25–29	25	female	primary		islam		caregivers_bringing_their_children_for_i		Tailoring	no	10000					no	no	no		agree	disagree	disagree	agree	don_t_know	don_t_know	don_t_know	agree	agree	agree	agree	no			no	yes	to_comply_with_the_government_, to_protect_me_against_covid_19				yes	Andaza Central primary school	no		others	I thought its only once I am supposed to do it	no
559	yes	yes	25–29	26	female	tertiary		islam		others	Pregnant woman	Catering	no						no	no	no		don_t_know	disagree	disagree	don_t_know	don_t_know	agree	don_t_know	don_t_know	don_t_know	don_t_know	don_t_know	no			no	no			others	Because of my pregnancy	no		no				no
560	yes	yes	55+	58	female	tertiary		christianity		others	Brought her son for medical care	Education management	yes						no	no	no		disagree	agree	disagree	disagree	agree	disagree	disagree	agree	disagree	agree	agree	no			no	no			others	I'm not interested because I'm divinely immuned	no		no				no
561	yes	yes	25–29	28	female	tertiary		islam		others	Antenatal	Fashion designer	no	5000					no	no	no		disagree	agree	disagree	don_t_know	disagree	agree	agree	don_t_know	don_t_know	disagree	disagree	no			no	yes	to_comply_with_the_government_				yes	Wakajaye PHC	no		others	Because of my pregnancy	no
562	yes	yes	25–29	28	female	tertiary		christianity		healthcare_provider		CHEW	no	30000	yes	no	no	no					disagree	agree	disagree	disagree	disagree	agree	disagree	disagree	disagree	agree	disagree	no			no	yes	to_protect_me_against_covid_19				yes	Odo ona PHC	yes	Odo ona PHC			yes
563	yes	yes	30–34	34	female	tertiary		christianity		others	Pregnant woman	Trading	no	30000					no	no	no		disagree	disagree	disagree	disagree	disagree	agree	disagree	disagree	disagree	disagree	disagree	no			no	no			others	Because I'm pregnant	no		no				no
564	yes	yes	15–19	18	female	no_formal_education		islam		caregivers_bringing_their_children_for_i		None	no						no	no	no		don_t_know	don_t_know	don_t_know	don_t_know	don_t_know	don_t_know	don_t_know	don_t_know	don_t_know	don_t_know	agree	no			no	no			lack_of_trust_in_the_governmen		no		no				no
565	yes	yes	30–34	31	female	tertiary		christianity		others	For medical care	Teacher	no						no	no	no		disagree	disagree	disagree	disagree	disagree	agree	disagree	disagree	don_t_know	disagree	disagree	no			no	yes	others	Because they said it's compulsory			yes	Okebola PHC	no		others	I forgot	no
566	yes	yes	25–29	25	female	tertiary		islam		others	Pregnant woman	Student	no						no	no	no		disagree	agree	disagree	disagree	disagree	agree	agree	disagree	disagree	disagree	disagree	no			yes	no			others	It wasn't circulated before and I'm now pregnant	no		no				no
567	yes	yes	35–39	36	female	tertiary		islam		others	Came for Antenatal	Chemist	no						no	no	no		disagree	agree	disagree	disagree	disagree	agree	agree	disagree	disagree	disagree	disagree	no			no	no			others	When I got to a facility, I was informed I could not take the dose because I am presently pregnant.	no		no				no
568	yes	yes	25–29	29	female	tertiary		christianity		others	Pregnant woman	Fashion designer	no						no	no	no		disagree	disagree	disagree	disagree	disagree	agree	agree	disagree	disagree	disagree	disagree	yes	no		no	yes	to_comply_with_the_government_, to_protect_me_against_covid_19				yes	At my office	no		others	I'm now pregnant	no
569	yes	yes	25–29	28	female	tertiary		islam		others	Covid-19 vaccination	Trader	no						no	no	no		disagree	disagree	disagree	disagree	agree	agree	disagree	disagree	disagree	disagree	disagree	no			no	yes	to_protect_me_against_covid_19, others, for_travel_purpose	I think it's necessary			yes	Okebola PHC	no		second_dose_is_not_yet_due		no
570	yes	yes	50–54	51	female	tertiary		christianity		others	Out patient	Civil servant	yes	110000					no	no	no		disagree	agree	disagree	disagree	agree	agree	disagree	disagree	disagree	disagree	disagree	no			no	yes	to_protect_me_against_covid_19				yes	Ring road town planning	yes	Ring road town planning			no
571	yes	yes	40–44	41	female	secondary		islam		others	Brought child for medical care	Entrepreneur	no						no	no	no		disagree	disagree	disagree	disagree	disagree	agree	disagree	disagree	disagree	disagree	disagree	no			no	no			fear_of_side_effects, others	To many crowd	no		no				no
572	yes	yes	25–29	27	female	tertiary		islam		others	I came for Antenatal	Trading	no	400000					no	no	no		disagree	disagree	disagree	disagree	agree	agree	agree	disagree	disagree	disagree	disagree	no			no	no			others	Because of pregnancy	no		no				no
573	yes	yes	50–54	54	female	secondary		islam		others	Out patient	Trader	no	50000					no	no	no		disagree	agree	disagree	disagree	disagree	agree	don_t_know	disagree	disagree	disagree	disagree	can_t_remember			no	yes	to_protect_me_against_covid_19				yes	Aleshinloye car park	no		second_dose_is_not_yet_due		no
574	yes	yes	20–24	20	female	secondary		christianity		others	Pregnant woman	Hairdresser	no						no	no	no		disagree	agree	disagree	agree	agree	agree	agree	agree	disagree	disagree	disagree	no			no	no			others	Because of I'm pregnant	no		no				no
575	yes	yes	45–49	45	female	primary		islam		others	Community member	House wife	no						no	no	no		agree	agree	don_t_know	disagree	agree	agree	don_t_know	don_t_know	agree	agree	don_t_know	no			no	no			fear_of_side_effects		no		no				no
576	yes	yes	30–34	31	female	tertiary		christianity		others	Pregnant mother	Business woman	no	40000					no	no	no		disagree	disagree	disagree	disagree	disagree	agree	disagree	agree	disagree	disagree	disagree	no			no	no			others, it_will_lead_to_infertility	Because of pregnancy	no		no				no
577	yes	yes	35–39	35	female	no_formal_education		islam		others	Community member	Non	no						no	no	no		don_t_know	don_t_know	agree	don_t_know	don_t_know	agree	don_t_know	don_t_know	don_t_know	disagree	don_t_know	no			no	no			lack_of_trust_in_the_governmen		no		no				no
578	yes	yes	25–29	28	female	secondary		islam		caregivers_bringing_their_children_for_i		Business	no	40000					no	no	no		disagree	agree	disagree	disagree	disagree	agree	don_t_know	don_t_know	don_t_know	don_t_know	disagree	no			no	yes	to_protect_me_against_covid_19				yes	Odonla phc	no		second_dose_is_not_yet_due		no
579	yes	yes	40–44	42	female	tertiary		christianity		healthcare_provider		Community health extension worker	no		yes	no	no	no					disagree	agree	disagree	disagree	disagree	agree	don_t_know	disagree	disagree	disagree	disagree	yes	no		no	yes	to_comply_with_the_government_, to_protect_me_against_covid_19, to_encourage_others_to_take_it, for_travel_purpose				yes	Alakia PHC	yes	Alakia PHC			no
580	yes	yes	35–39	35	male	secondary		christianity		caregivers_bringing_their_children_for_i		Business	no	35000					no	no	no		disagree	agree	disagree	disagree	disagree	agree	disagree	disagree	disagree	disagree	disagree	no			no	no			fear_of_side_effects		no		no				no
581	yes	yes	25–29	28	female	tertiary		christianity		others	For consultation	A Corper	no	33000					no	no	no		disagree	disagree	disagree	disagree	agree	agree	don_t_know	agree	don_t_know	don_t_know	don_t_know	no			no	no			fear_of_side_effects		no		no				no
582	yes	yes	15–19	17	female	secondary		christianity		others	Out patient	Student	no						no	no	no		disagree	agree	agree	disagree	disagree	agree	disagree	agree	disagree	disagree	disagree	no			no	no			fear_of_side_effects, others	I'm not 18	no		no				no
583	yes	yes	45–49	46	male	tertiary		islam		others	Out patient	Poultry Farmer	no	100000					no	no	no		disagree	disagree	disagree	disagree	disagree	agree	disagree	agree	disagree	disagree	disagree	can_t_remember			no	no			others	No time	no		no				no
584	yes	yes	35–39	38	female	primary		islam		caregivers_bringing_their_children_for_i		Fashion designer	no	30000					no	no	no		disagree	agree	disagree	disagree	disagree	agree	disagree	don_t_know	don_t_know	don_t_know	don_t_know	yes	no		yes	yes	to_protect_me_against_covid_19				yes	Odonla phc	yes	Odonla phc			no
585	yes	yes	15–19	17	female	secondary		islam		others	Pregnant mother	Fashion designer	no						no	no	no		disagree	disagree	disagree	disagree	disagree	agree	agree	disagree	disagree	don_t_know	don_t_know	no			yes	no			others	Because of pregnancy	no		no				no
586	yes	yes	30–34	32	female	tertiary		christianity		others		Trader	no						no	no	no		agree	don_t_know	don_t_know	don_t_know	don_t_know	agree	agree	don_t_know	don_t_know	agree	disagree	no			no	no			others	Not ready to take the vaccine	no		no				no
587	yes	yes	30–34	33	male	tertiary		islam		others	Opd	Business	no	50000					no	no	no		disagree	agree	disagree	disagree	disagree	agree	don_t_know	disagree	disagree	disagree	don_t_know	no			no	no			fear_of_side_effects		no		no				no
588	yes	yes	20–24	24	female	tertiary		christianity		others	Opd	Student	no						no	no	no		disagree	agree	disagree	disagree	disagree	agree	disagree	disagree	disagree	disagree	disagree	yes	no		yes	yes	to_protect_me_against_covid_19				yes	Odonla phc	no		second_dose_is_not_yet_due		no
589	yes	yes	35–39	36	female	secondary		islam		others	Agbede	Business	no	45000					no	no	no		disagree	agree	disagree	disagree	don_t_know	agree	disagree	disagree	don_t_know	disagree	don_t_know	no			no	yes	to_protect_me_against_covid_19				yes	Agbede phc	no		second_dose_is_not_yet_due		no
590	yes	yes	50–54	52	female	secondary		christianity		others	Opd	Civil servant	yes						no	no	no		disagree	don_t_know	agree	disagree	don_t_know	agree	disagree	don_t_know	disagree	disagree	disagree	no			no	yes	to_comply_with_the_government_, to_protect_me_against_covid_19				yes	Odonla phc	yes	Odonla phc			no
591	yes	yes	35–39	36	female	tertiary		christianity		healthcare_provider		Nursing	yes		yes	no	no	no					disagree	agree	disagree	disagree	disagree	agree	disagree	disagree	disagree	disagree	disagree	yes	no		yes	yes	to_protect_me_against_covid_19, for_travel_purpose, to_encourage_others_to_take_it, to_comply_with_the_government_				yes	Agbede phc	yes	Odonla phc			yes
592	yes	yes	35–39	38	female	tertiary		islam		healthcare_provider		CHEW	yes		yes	no	no	no					disagree	agree	don_t_know	disagree	disagree	agree	disagree	disagree	disagree	disagree	disagree	yes	no		yes	yes	to_protect_me_against_covid_19, to_encourage_others_to_take_it, to_comply_with_the_government_				yes	Odonla phc	yes	Odonla phc			no
593	yes	yes	20–24	23	male	tertiary		islam		healthcare_provider		Health record	no	10000	yes	yes	yes	yes					agree	don_t_know	don_t_know	don_t_know	don_t_know	don_t_know	don_t_know	don_t_know	don_t_know	agree	agree	no			no	yes	to_comply_with_the_government_				yes	Katuka PHC	yes	Katuka PHC			no
594	yes	yes	35–39	35	female	secondary		christianity		others	Pregnant mother	Hairdresser	no	8000					no	no	no		don_t_know	don_t_know	don_t_know	don_t_know	don_t_know	don_t_know	don_t_know	don_t_know	don_t_know	don_t_know	don_t_know	no			no	no			others	Because of pregnancy	no		no				no
595	yes	yes	30–34	30	male	secondary		christianity		others	Came for malaria treatment	Business	no	30000					no	no	no		disagree	agree	disagree	disagree	disagree	agree	agree	disagree	disagree	disagree	disagree	yes	no		no	no			others	I don't have the time to go take the dose.	no		no				no
596	yes	yes	30–34	30	female	secondary		christianity		others	Pregnant mother	Fashion designer	no						no	no	no		disagree	disagree	disagree	disagree	disagree	agree	disagree	disagree	disagree	disagree	disagree	no			no	no			others	I don't know where to take it	no		no				no
597	yes	yes	20–24	23	male	secondary		islam		others	Outpatient	Fashion designer	no	30000					no	no	no		disagree	don_t_know	disagree	disagree	don_t_know	agree	don_t_know	don_t_know	disagree	agree	disagree	no			no	no			others	People were much in the facility where I was to take it.	no		no				no
598	yes	yes	20–24	23	male	tertiary		islam		healthcare_provider		RI provider	no		yes	no	no	no					disagree	disagree	disagree	disagree	disagree	agree	agree	disagree	disagree	disagree	disagree	no			no	yes	to_protect_me_against_covid_19, to_encourage_others_to_take_it				yes	Katuka PHC	yes	Katuka PHC			no
599	yes	yes	15–19	16	female	secondary		islam		others	Outpatient	Trading	no	30000					no	no	no		disagree	disagree	disagree	disagree	disagree	agree	disagree	don_t_know	don_t_know	disagree	disagree	no			no	no			others	Because am breastfeeding my baby.	no		no				no
600	yes	yes	20–24	21	female	no_formal_education		islam		caregivers_bringing_their_children_for_i		Making of cap	no	6000					no	no	no		disagree	disagree	disagree	disagree	agree	disagree	agree	disagree	disagree	disagree	disagree	no			no	no			others	I didn't even know they were giving the vaccine until they finished.	no		no				no
601	yes	yes	35–39	38	female	primary		christianity		others	Came for Antenatal	Trading	no						no	no	no		disagree	disagree	disagree	disagree	disagree	agree	agree	disagree	disagree	disagree	disagree	no			no	no			others	I was breastfeeding a baby and am currently pregnant now.	no		no				no
602	yes	yes	35–39	37	female	secondary		christianity		others	Pregnant mother	Trading	no	30000					no	no	no		disagree	agree	disagree	disagree	disagree	agree	agree	agree	disagree	agree	disagree	yes	no		no	yes	to_comply_with_the_government_, to_protect_me_against_covid_19, to_encourage_others_to_take_it, for_travel_purpose				yes	Oloya PHC	no		others	Because of pregnancy	no
603	yes	yes	15–19	18	female	no_formal_education		islam		others	Came for malnutrition treatment	None	no	1500					no	no	no		disagree	agree	agree	disagree	don_t_know	disagree	agree	don_t_know	don_t_know	don_t_know	don_t_know	no			no	no			others	I don't know much about it	no		no				no
604	yes	yes	30–34	32	female	secondary		islam		others	Pregnant mother	Trading	no						no	no	no		don_t_know	don_t_know	disagree	disagree	agree	agree	agree	don_t_know	don_t_know	don_t_know	don_t_know	no			no	no			others	I'm not interested	no		no				no
605	yes	yes	15–19	18	female	secondary		islam		others		Smc worker	yes						no	no	no		disagree	agree	disagree	disagree	don_t_know	agree	agree	don_t_know	don_t_know	don_t_know	don_t_know	no			no	no			others	I don't have a reason for not taking the vaccine	no		no				no
606	yes	yes	20–24	20	male	tertiary		islam		others		Smc worker	yes	10000					no	no	no		disagree	disagree	agree	disagree	don_t_know	agree	agree	don_t_know	disagree	disagree	disagree	no			no	yes	to_protect_me_against_covid_19, to_encourage_others_to_take_it				yes	Katuka PHC	yes	Katuka PHC			no
607	yes	yes	20–24	22	female	secondary		islam		others	Pregnant mother	Hairdresser	no						no	no	no		don_t_know	don_t_know	disagree	don_t_know	disagree	agree	agree	agree	don_t_know	don_t_know	don_t_know	no			no	no			others	I don't go out	no		no				no
608	yes	yes	15–19	18	female	secondary		islam		others		Came to see doctor	yes	10000					no	no	no		disagree	agree	disagree	disagree	don_t_know	agree	agree	don_t_know	don_t_know	don_t_know	don_t_know	no			no	yes	to_comply_with_the_government_, to_protect_me_against_covid_19, because_it_is_free				yes	In front of our house in kiyawa	no				no
609	yes	yes	30–34	32	female	secondary		islam		others	Antenatal	Chemist	no						no	no	no		disagree	disagree	disagree	disagree	disagree	agree	disagree	disagree	disagree	disagree	disagree	no			no	no			others	I wasn't around when my people were taking the doses and am pregnant now.	no		no				no
610	yes	yes	30–34	34	male	tertiary		islam		healthcare_provider		RI provider	no	10000	yes	yes	yes	yes					agree	agree	agree	disagree	agree	agree	don_t_know	don_t_know	disagree	agree	don_t_know	yes	no		yes	yes	to_protect_me_against_covid_19, to_encourage_others_to_take_it				yes	Kiyawa PHC	yes	Balago PHC			no
611	yes	yes	25–29	28	female	secondary		islam		others		Making of cap	no	10000					no	no	no		disagree	disagree	disagree	disagree	don_t_know	agree	agree	don_t_know	don_t_know	don_t_know	disagree	no			no	yes	to_comply_with_the_government_, to_protect_me_against_covid_19				yes	Kiyawa PHC	yes	Kiyawa PHC			yes
612	yes	yes	25–29	28	female	tertiary		christianity		others	Pregnant mother	Teaching	no	50000					no	no	no		disagree	disagree	disagree	disagree	disagree	agree	disagree	disagree	disagree	disagree	disagree	yes	no		yes	yes	to_protect_me_against_covid_19, to_encourage_others_to_take_it, for_travel_purpose				yes	Oloya PHC	no		others	Because of pregnancy	no
613	yes	yes	20–24	22	female	secondary		islam		others		None	no						no	no	no		disagree	agree	disagree	disagree	don_t_know	disagree	agree	disagree	disagree	disagree	disagree	no			no	yes	to_protect_me_against_covid_19, to_comply_with_the_government_				yes	Kiyawa PHC	yes	Kiyawa PHC			no
614	yes	yes	25–29	25	female	no_formal_education		islam		caregivers_bringing_their_children_for_i		House wife	no						no	no	no		agree	agree	disagree	disagree	agree	agree	don_t_know	don_t_know	don_t_know	disagree	don_t_know	no			no	no			others	No one inform us about the vaccine	no		no				no
615	yes	yes	15–19	19	female	secondary		islam		others		Waving	no	2000					no	no	no		disagree	agree	disagree	disagree	don_t_know	agree	agree	don_t_know	don_t_know	don_t_know	disagree	no			no	yes	to_protect_me_against_covid_19				yes	Kiyawa PHC	yes	Kiyawa PHC			no
616	yes	yes	50–54	52	male	secondary		christianity		others	Out patient	Mechanical engineering	no						no	no	no		disagree	disagree	disagree	disagree	disagree	agree	agree	disagree	disagree	disagree	disagree	no			no	yes	to_protect_me_against_covid_19				yes	Elewura PHC	yes	Elewura PHC			no
617	yes	yes	55+	58	female	tertiary		christianity		healthcare_provider		Senior community health worker	yes		yes	yes	yes	yes					disagree	disagree	disagree	disagree	disagree	agree	agree	disagree	disagree	don_t_know	don_t_know	yes	no		no	yes	to_protect_me_against_covid_19				yes	Oloya PHC	yes	Adogba PHC			no
618	yes	yes	50–54	53	female	tertiary		christianity		healthcare_provider		Community Health Officer	yes	180000	yes	no	no	no					disagree	disagree	disagree	disagree	disagree	agree	disagree	disagree	disagree	disagree	disagree	no			no	yes	to_comply_with_the_government_, to_protect_me_against_covid_19, to_encourage_others_to_take_it, for_travel_purpose				yes	Apete PHC	yes	Apete PHC			no
619	yes	yes	20–24	20	female	no_formal_education		islam		others	Came for test for her child	Tailoring	no	10000					no	no	no		disagree	disagree	don_t_know	don_t_know	don_t_know	don_t_know	disagree	don_t_know	don_t_know	don_t_know	agree	no			no	no			lack_of_trust_in_the_governmen, fear_of_side_effects, lack_of_trust_in_the_quality_o		no		no				no
620	yes	yes	25–29	27	female	no_formal_education		islam		caregivers_bringing_their_children_for_i		House wife	no						no	no	no		agree	agree	agree	disagree	agree	agree	don_t_know	don_t_know	don_t_know	disagree	don_t_know	no			no	no			others	I'm not aware of the vaccine	no		no				no
621	yes	yes	20–24	24	female	secondary		christianity		others	Pregnant mother	Trading	no						no	no	no		agree	agree	disagree	agree	don_t_know	agree	disagree	don_t_know	don_t_know	don_t_know	don_t_know	yes	don_t_know		no	don_t_know					no		no				no
622	yes	yes	35–39	36	female	secondary		christianity		others	Caregiver brought child for treatment	Busines woman	no						no	no	no		disagree	don_t_know	disagree	agree	disagree	agree	don_t_know	don_t_know	disagree	don_t_know	don_t_know	no			no	no			others	Because am pregnant	no		no				no
623	yes	yes	30–34	30	female	secondary		christianity		caregivers_bringing_their_children_for_i		Trading	no						no	no	no		disagree	disagree	disagree	agree	disagree	disagree	disagree	disagree	disagree	disagree	disagree	no			no	no			fear_of_side_effects		no		no				no
624	yes	yes	30–34	31	female	no_formal_education		islam		caregivers_bringing_their_children_for_i		House wife	no						no	no	no		agree	agree	agree	disagree	agree	agree	don_t_know	don_t_know	agree	disagree	don_t_know	no			no	no			others	I'm not aware of the vaccine	no		no				no
625	yes	yes	25–29	28	male	no_formal_education		islam		others	Came to see the incharge	Farmer	no	40000					no	no	no		disagree	disagree	agree	agree	agree	disagree	disagree	agree	agree	agree	agree	no			no	no			lack_of_trust_in_the_governmen, lack_of_trust_in_the_quality_o, fear_of_side_effects		no		no				no
626	yes	yes	30–34	30	female	primary		islam		caregivers_bringing_their_children_for_i		Tailor	no	5000					no	no	no		agree	agree	agree	agree	agree	agree	agree	agree	don_t_know	don_t_know	don_t_know	no			no	yes	to_protect_me_against_covid_19				yes	Tsirma phc	no		others	I was pregnant	no
627	yes	yes	40–44	40	female	secondary		islam		others		Househelp	no						no	no	no		disagree	don_t_know	don_t_know	disagree	disagree	agree	don_t_know	don_t_know	don_t_know	don_t_know	don_t_know	no			no	no			fear_of_side_effects		no		no				no
628	yes	yes	35–39	36	female	tertiary		christianity		others	Out patient	Pensions	no	191000					no	no	no		disagree	agree	disagree	disagree	disagree	agree	disagree	disagree	disagree	disagree	disagree	no			no	yes	to_protect_me_against_covid_19				yes	Challenge	no		second_dose_is_not_yet_due		no
629	yes	yes	30–34	33	female	tertiary		christianity		others		Teacher	no	50000					no	no	no		agree	agree	disagree	disagree	disagree	agree	don_t_know	agree	don_t_know	disagree	disagree	no			no	yes	to_protect_me_against_covid_19				yes	Ipakodo phc	no		second_dose_is_not_yet_due		no
630	yes	yes	15–19	19	female	no_formal_education		islam		caregivers_bringing_their_children_for_i		House wife	no						no	no	no		agree	agree	don_t_know	disagree	agree	agree	don_t_know	agree	don_t_know	disagree	don_t_know	no			no	no			others	I'm not aware of the vaccine	no		no				no
631	yes	yes	30–34	32	female	tertiary		islam		healthcare_provider		Health assistant	yes	30000	yes	yes	yes	yes					disagree	agree	agree	disagree	disagree	agree	don_t_know	don_t_know	don_t_know	don_t_know	don_t_know	no			no	yes	to_comply_with_the_government_, to_protect_me_against_covid_19, to_encourage_others_to_take_it, for_travel_purpose, because_others_are_taking_it				yes	Adogba PHC	yes	Alakia PHC			no
632	yes	yes	45–49	47	female	tertiary		christianity		healthcare_provider		Health information officer	yes		yes	no	no	yes					disagree	disagree	disagree	disagree	disagree	agree	disagree	disagree	disagree	disagree	disagree	yes	no		no	yes	to_protect_me_against_covid_19				yes	John Bosco Hospital,Ogungbade Area	yes	Oloya PHC			no
633	yes	yes	35–39	35	female	secondary		christianity		others	Antenatal clinic	Hairdresser	no	1000					no	no	no		disagree	disagree	disagree	agree	disagree	agree	don_t_know	disagree	disagree	disagree	disagree	no			no	yes	to_protect_me_against_covid_19				yes	Apete Primary Health Centre	no		others	I am now pregnant	no
634	yes	yes	20–24	20	female	no_formal_education		islam		caregivers_bringing_their_children_for_i		House wife	no	2000					no	no	no		agree	agree	agree	don_t_know	agree	agree	agree	agree	agree	agree	agree	no			no	no			others	Nothing	no		no				no
635	yes	yes	45–49	48	female	secondary		christianity		caregivers_bringing_their_children_for_i		Hair dresser	no						no	no	no		disagree	disagree	disagree	disagree	disagree	agree	disagree	disagree	disagree	disagree	disagree	no			yes	yes	to_protect_me_against_covid_19				yes	Elewura PHC	yes	Elewura PHC			no
636	yes	yes	15–19	17	female	no_formal_education		islam		caregivers_bringing_their_children_for_i		House wife	no						no	no	no		agree	agree	agree	agree	agree	agree	agree	don_t_know	agree	disagree	agree	no			yes	no			fear_of_side_effects		no		no				no
637	yes	yes	45–49	47	female	tertiary		christianity		healthcare_provider		CHEW	yes	150000	yes	no	no	no					disagree	disagree	disagree	disagree	disagree	agree	disagree	disagree	disagree	disagree	disagree	yes	no		no	yes	to_protect_me_against_covid_19, to_encourage_others_to_take_it, for_travel_purpose				yes	Oloya PHC	yes	Oloya PHC			yes
638	yes	yes	25–29	25	female	no_formal_education		islam		caregivers_bringing_their_children_for_i		House wife	no	2000					no	no	no		disagree	agree	agree	agree	agree	agree	agree	agree	agree	agree	disagree	no			no	no			others	I was pregnant	no		no				no
639	yes	yes	40–44	40	female	secondary		christianity		caregivers_bringing_their_children_for_i		Not employed	no						no	no	no		disagree	disagree	disagree	disagree	disagree	agree	disagree	agree	disagree	disagree	disagree	no			yes	no			others	Because she's breastfeeding	no		no				no
640	yes	yes	25–29	25	female	no_formal_education		islam		caregivers_bringing_their_children_for_i		House wife	no						no	no	no		agree	agree	agree	agree	agree	agree	disagree	disagree	disagree	disagree	don_t_know	no			no	no			others	I was not permitted to go out	no		no				no
641	yes	yes	30–34	30	female	no_formal_education		islam		caregivers_bringing_their_children_for_i		House wife	no	2000					no	no	no		disagree	agree	agree	agree	agree	don_t_know	agree	agree	agree	agree	don_t_know	no			no	no			others		no		no				no
642	yes	yes	25–29	28	female	secondary		islam		caregivers_bringing_their_children_for_i		Hair dresser	no						no	no	no		agree	agree	disagree	don_t_know	agree	agree	disagree	disagree	disagree	disagree	disagree	yes	no		no	no			others	She was pregnant	no		no				no
643	yes	yes	45–49	48	female	secondary		christianity		healthcare_provider		Health carer	no		yes	no	no	no					disagree	disagree	disagree	disagree	disagree	agree	agree	disagree	disagree	disagree	disagree	no			no	yes	to_protect_me_against_covid_19				yes	Apete PHC	yes	Oloya PHC			yes
644	yes	yes	25–29	28	female	secondary		christianity		others	For Antenatal Clinic	Hairdresser	no	5000					no	no	no		disagree	disagree	disagree	agree	agree	agree	don_t_know	disagree	disagree	disagree	disagree	no			no	yes	to_protect_me_against_covid_19				yes	Apete primary health centre	no		others	Because am pregnant	no
645	yes	yes	55+	56	male	tertiary		christianity		others	Covid-19 vaccination	Teacher and coach	yes						no	no	no		disagree	disagree	disagree	disagree	disagree	agree	disagree	disagree	disagree	disagree	agree	no			yes	yes	to_protect_me_against_covid_19, for_travel_purpose				yes	Elewura PHC	no		others	Just eligible for 2nd dose today	no
646	yes	yes	30–34	31	male	tertiary		islam		healthcare_provider		Ri service provider	no	5000	yes	yes	yes	yes					disagree	disagree	disagree	disagree	agree	agree	disagree	disagree	disagree	disagree	disagree	yes	no		no	yes	to_protect_me_against_covid_19, to_comply_with_the_government_				yes	Tsirma phc	yes	Tsirma phc			no
647	yes	yes	45–49	46	male	secondary		christianity		others	Out patient	Aluminum	no	45000					no	no	no		don_t_know	disagree	disagree	don_t_know	disagree	agree	don_t_know	don_t_know	don_t_know	don_t_know	don_t_know	no			no	yes	to_comply_with_the_government_, to_protect_me_against_covid_19				yes	Elewura PHC	yes	Elewura PHC			no
648	yes	yes	25–29	28	female	secondary		christianity		others	Pregnant mother	Trading	no						no	no	no		don_t_know	disagree	disagree	don_t_know	disagree	agree	agree	don_t_know	don_t_know	don_t_know	don_t_know	no			no	no			fear_of_side_effects		no		no				no
649	yes	yes	20–24	20	female	no_formal_education		islam		caregivers_bringing_their_children_for_i		Business	no	3000					no	no	no		agree	agree	agree	disagree	agree	agree	don_t_know	disagree	disagree	don_t_know	don_t_know	no			no	no			fear_of_side_effects, lack_of_trust_in_the_quality_o		no		no				no
650	yes	yes	30–34	33	male	tertiary		islam		healthcare_provider		RI Provider	yes	60000	yes	no	no	no					disagree	agree	disagree	disagree	disagree	agree	agree	disagree	disagree	disagree	disagree	no			no	yes	to_protect_me_against_covid_19				yes	Katuka PHC	yes	Tsirma			no
651	yes	yes	55+	58	female	secondary		islam		caregivers_bringing_their_children_for_i		Trader	no						no	no	no		agree	agree	don_t_know	disagree	don_t_know	agree	disagree	disagree	disagree	disagree	disagree	no			no	no			fear_of_side_effects		no		no				no
652	yes	yes	30–34	33	female	tertiary		christianity		caregivers_bringing_their_children_for_i		Hairstylist	no						no	no	no		don_t_know	disagree	agree	don_t_know	disagree	disagree	disagree	disagree	disagree	agree	don_t_know	no			no	no			fear_of_side_effects		no		no				no
653	yes	yes	55+	57	female	tertiary		christianity		healthcare_provider		CHEW	yes		yes	no	no	yes					disagree	disagree	disagree	agree	disagree	agree	don_t_know	disagree	disagree	disagree	disagree	no			no	yes	to_protect_me_against_covid_19				yes	Elewura PHC	yes	Elewura PHC			no
654	yes	yes	55+	66	female	tertiary		christianity		others	Came to book for my pregnant wife	Business woman	no	25000					no	no	no		disagree	disagree	disagree	disagree	don_t_know	agree	agree	don_t_know	disagree	disagree	disagree	no			no	yes	to_protect_me_against_covid_19				yes	Apete Primary Health Centre	yes	Apete primary Health Centre			no
655	yes	yes	20–24	20	female	no_formal_education		islam		caregivers_bringing_their_children_for_i		Business woman	no	2000					no	no	no		disagree	disagree	agree	don_t_know	agree	agree	agree	agree	agree	agree	disagree	no			no	yes	to_protect_me_against_covid_19				yes	Tsirma phc	no		others		no
656	yes	yes	30–34	32	male	tertiary		islam		healthcare_provider		IR Provider	yes	37000	yes	yes	yes	yes					agree	agree	don_t_know	disagree	disagree	agree	don_t_know	agree	agree	don_t_know	don_t_know	no			no	yes	to_protect_me_against_covid_19, to_comply_with_the_government_, to_encourage_others_to_take_it				yes	Balago PHC	yes	Kwanda BHC			no
657	yes	yes	35–39	38	female	secondary		christianity		caregivers_bringing_their_children_for_i		Tailor	no						no	no	no		disagree	disagree	disagree	disagree	disagree	agree	disagree	disagree	disagree	disagree	disagree	no			no	no			others	Patient was pregnant	no		no				no
658	yes	yes	25–29	25	female	secondary		christianity		caregivers_bringing_their_children_for_i		Trading	no						no	no	no		disagree	disagree	agree	don_t_know	disagree	agree	disagree	disagree	disagree	agree	agree	no			no	no			fear_of_side_effects		no		no				no
659	yes	yes	30–34	30	female	no_formal_education		islam		caregivers_bringing_their_children_for_i		Business woman	no	5000					no	no	no		disagree	agree	agree	disagree	agree	agree	agree	agree	disagree	don_t_know	disagree	no			no	yes	to_protect_me_against_covid_19				yes	Tsirma phc	yes	Tsirma phc			no
660	yes	yes	20–24	20	female	no_formal_education		islam		caregivers_bringing_their_children_for_i		Non	no	1000					no	no	no		agree	don_t_know	agree	agree	disagree	disagree	don_t_know	don_t_know	disagree	agree	agree	no			no	no			others	Because she is not affected by it	no		no				no
661	yes	yes	30–34	31	female	no_formal_education		islam		caregivers_bringing_their_children_for_i		House wife	no						no	no	no		agree	agree	agree	disagree	agree	agree	disagree	disagree	don_t_know	disagree	don_t_know	no			no	no			fear_of_side_effects		no		no				no
662	yes	yes	20–24	20	female	no_formal_education		islam		caregivers_bringing_their_children_for_i		House wife	no	2000					no	no	no		disagree	disagree	disagree	disagree	agree	agree	agree	agree	agree	agree	don_t_know	no			no	yes	to_protect_me_against_covid_19				yes	Tsirma phc	yes	Tsirma phc			no
663	yes	yes	55+	57	male	primary		christianity		others	Out patient	Pastor	no						no	no	no		disagree	disagree	disagree	disagree	disagree	agree	disagree	disagree	disagree	disagree	disagree	yes	no		yes	yes	to_protect_me_against_covid_19, to_comply_with_the_government_				yes	Elewura PHC	yes	Elewura PHC			no
664	yes	yes	25–29	28	female	no_formal_education		islam		caregivers_bringing_their_children_for_i		House wife	no						no	no	no		agree	disagree	don_t_know	disagree	don_t_know	agree	don_t_know	agree	don_t_know	disagree	don_t_know	yes	no		yes	yes	to_comply_with_the_government_, to_protect_me_against_covid_19, for_travel_purpose				yes	Dan fusan PHC	no		because_of_the_side_effect_of_the_previo		no
665	yes	yes	35–39	37	female	tertiary		christianity		caregivers_bringing_their_children_for_i		Entrepreneur	no						no	no	no		disagree	disagree	disagree	disagree	disagree	agree	disagree	disagree	disagree	disagree	disagree	no			no	yes	to_comply_with_the_government_, to_protect_me_against_covid_19, for_travel_purpose				yes	Elewura PHC	yes	Elewura PHC			no
666	yes	yes	25–29	25	female	no_formal_education		islam		caregivers_bringing_their_children_for_i		Non	no	5000					no	no	no		disagree	don_t_know	don_t_know	don_t_know	don_t_know	agree	agree	agree	disagree	don_t_know	agree	no			no	no			others	It is not true	no		no				no
667	yes	yes	15–19	19	male	tertiary		islam		others	Opd	Student	no						no	no	no		disagree	agree	disagree	disagree	disagree	agree	disagree	disagree	disagree	disagree	disagree	no			no	yes	to_comply_with_the_government_, to_protect_me_against_covid_19				yes	Agbede phc	no		second_dose_is_not_yet_due		no
668	yes	yes	25–29	25	male	tertiary		islam		healthcare_provider		Ri service provider	no	5000	yes	yes	yes	yes					disagree	disagree	agree	disagree	agree	agree	disagree	disagree	disagree	disagree	disagree	no			no	yes	to_protect_me_against_covid_19, to_comply_with_the_government_				yes	Garko phc	yes	Tsirma phc			yes
669	yes	yes	25–29	26	female	tertiary		islam		others		Unemployed	no						no	no	no		disagree	disagree	disagree	agree	disagree	agree	disagree	disagree	disagree	disagree	disagree	no			no	no			others	Not interested in the vaccine	no		no				no
670	yes	yes	45–49	48	male	secondary		islam		others	Covid-19 vaccination	Mechanic	no						no	no	no		disagree	disagree	disagree	disagree	disagree	agree	don_t_know	don_t_know	don_t_know	disagree	disagree	no			no	yes	to_protect_me_against_covid_19				yes	Elewura PHC	yes	Elewura PHC			no
671	yes	yes	20–24	21	female	no_formal_education		islam		caregivers_bringing_their_children_for_i		Non	no	4000					no	no	no		agree	don_t_know	disagree	disagree	disagree	disagree	agree	disagree	disagree	disagree	disagree	no			no	no			others	She don't like it	no		no				no
672	yes	yes	15–19	17	female	no_formal_education		islam		caregivers_bringing_their_children_for_i		House wife	no	2000					no	no	no		disagree	don_t_know	don_t_know	don_t_know	agree	agree	agree	agree	don_t_know	disagree	disagree	no			no	no			others	Nothing	no		no				no
673	yes	yes	25–29	27	female	no_formal_education		islam		caregivers_bringing_their_children_for_i		House wife	no	2000					no	no	no		don_t_know	agree	agree	disagree	agree	agree	agree	agree	agree	agree	disagree	no			no	no			others	Nothing	no		no				no
674	yes	yes	30–34	30	female	no_formal_education		islam		caregivers_bringing_their_children_for_i		Non	no	10000					no	no	no		disagree	agree	disagree	disagree	don_t_know	agree	agree	disagree	disagree	don_t_know	disagree	no			no	no			others	She is not aware	no		no				no
675	yes	yes	30–34	31	female	secondary		christianity		others	For consultation	Fashion Designer	no						no	no	no		disagree	agree	disagree	agree	don_t_know	agree	disagree	agree	don_t_know	disagree	don_t_know	no			no	no			fear_of_side_effects		no		no				no
676	yes	yes	25–29	29	female	secondary		christianity		others	Anc	Business	no	60000					no	no	no		disagree	agree	disagree	disagree	don_t_know	agree	disagree	don_t_know	don_t_know	disagree	disagree	no			no	no			others	Pregnancy	no		no				no
677	yes	yes	30–34	30	female	primary		islam		caregivers_bringing_their_children_for_i		House wife	no	2000					no	no	no		disagree	agree	agree	disagree	agree	agree	agree	agree	agree	agree	disagree	no			no	no			others		no		no				no
678	yes	yes	35–39	38	female	tertiary		islam		others	To seek medical treatment for my daughter.	Teacher	no	30000					no	no	no		disagree	disagree	disagree	disagree	disagree	agree	don_t_know	disagree	disagree	disagree	disagree	no			no	yes	to_protect_me_against_covid_19				yes	Apete Primary Health Centre	no		others	I was sick when I was due for the second dose.	no
679	yes	yes	20–24	21	female	no_formal_education		islam		caregivers_bringing_their_children_for_i		Non	no	5000					no	no	no		agree	don_t_know	disagree	agree	disagree	disagree	disagree	disagree	disagree	don_t_know	agree	no			no	no			others	Because she never heard or see single person affected with it	no		no				no
680	yes	yes	45–49	48	male	secondary		christianity		others	Out patient	Business man	no	120000					no	no	no		disagree	agree	disagree	disagree	disagree	agree	disagree	disagree	disagree	disagree	don_t_know	yes	no		no	yes	to_protect_me_against_covid_19				yes	Elewura PHC	no		second_dose_is_not_yet_due		no
681	yes	yes	35–39	35	female	secondary		islam		others	Family planning	Tailor	no						no	no	no		disagree	disagree	disagree	disagree	disagree	agree	don_t_know	don_t_know	don_t_know	agree	disagree	no			yes	yes	to_protect_me_against_covid_19				yes	Elewura PHC	yes	Elewura PHC			no
682	yes	yes	20–24	23	female	no_formal_education		islam		caregivers_bringing_their_children_for_i		House wife	no	3000					no	no	no		don_t_know	agree	agree	agree	agree	agree	agree	agree	agree	agree	disagree	no			no	no			others		no		no				no
683	yes	yes	25–29	25	male	no_formal_education		islam		others	Community member	Local barber	no	20000					no	no	no		agree	agree	agree	disagree	agree	agree	don_t_know	don_t_know	don_t_know	agree	don_t_know	no			yes	no			lack_of_trust_in_the_governmen		no		no				no
684	yes	yes	20–24	21	female	primary		islam		caregivers_bringing_their_children_for_i		House wife	no	2000					no	no	no		disagree	agree	agree	don_t_know	agree	agree	agree	agree	agree	agree	disagree	no			no	no			others		no		no				no
685	yes	yes	35–39	35	female	tertiary		christianity		others	ANC	Entrepreneur	no						no	no	no		disagree	agree	disagree	disagree	disagree	agree	disagree	disagree	disagree	disagree	disagree	no			no	yes	to_protect_me_against_covid_19				yes	Odonla phc	no		others	Pregnancy	no
686	yes	yes	45–49	46	female	tertiary		islam		others	For consultation	Civil servant	yes	100000					no	no	no		disagree	agree	disagree	disagree	agree	don_t_know	don_t_know	agree	agree	don_t_know	disagree	yes	no		yes	yes	to_protect_me_against_covid_19				yes	Odonla Primary Health Centre	yes	Isiu health Centre			no
687	yes	yes	20–24	20	female	no_formal_education		islam		caregivers_bringing_their_children_for_i		Non	no	6000					no	no	no		disagree	agree	disagree	disagree	disagree	agree	agree	disagree	disagree	disagree	disagree	no			no	no			others	She don't have interest in it	no		no				no
688	yes	yes	35–39	35	female	no_formal_education		islam		caregivers_bringing_their_children_for_i		House wife	no	2000					no	no	no		disagree	agree	agree	disagree	agree	agree	agree	agree	agree	agree	don_t_know	no			no	no			others	I was pregnant	no		no				no
689	yes	yes	25–29	25	female	no_formal_education		islam		caregivers_bringing_their_children_for_i		Non	no	3000					no	no	no		disagree	agree	disagree	disagree	disagree	disagree	agree	disagree	disagree	disagree	disagree	no			no	yes	to_protect_me_against_covid_19				yes	Jigawar kurma HP	yes	Jigawar kurma HP			no
690	yes	yes	25–29	26	female	primary		islam		caregivers_bringing_their_children_for_i		House wife	no	3000					no	no	no		disagree	agree	agree	agree	agree	agree	agree	agree	agree	agree	disagree	no			no	yes	to_protect_me_against_covid_19				yes	Kiyawa phc	no		one_dose_is_sufficient_for_protection		no
691	yes	yes	25–29	25	female	no_formal_education		islam		caregivers_bringing_their_children_for_i		Non	no	5000					no	no	no		disagree	disagree	agree	agree	agree	agree	don_t_know	don_t_know	don_t_know	don_t_know	disagree	no			no	no			others	She is not around	no		no				no
692	yes	yes	25–29	25	male	no_formal_education		islam		others	Community member	Farmer	no	15000					no	no	no		agree	agree	agree	agree	agree	agree	don_t_know	don_t_know	agree	agree	don_t_know	no			no	no			fear_of_side_effects		no		no				no
693	yes	yes	20–24	23	male	secondary		islam		others	Community member	Student	no						no	no	no		agree	agree	agree	disagree	agree	agree	don_t_know	don_t_know	agree	agree	don_t_know	no			no	yes	to_protect_me_against_covid_19, to_comply_with_the_government_				yes	Dan fusan PHC	no		long_waiting_time		no
694	yes	yes	25–29	25	male	tertiary		christianity		others	Out patient	Painter	no	50000					no	no	no		disagree	agree	disagree	disagree	disagree	agree	disagree	disagree	disagree	disagree	disagree	no			no	no			fear_of_side_effects		no		no				no
695	yes	yes	20–24	20	female	tertiary		christianity		others	For consultation	Student	no						no	no	no		don_t_know	disagree	disagree	don_t_know	agree	agree	agree	disagree	disagree	don_t_know	disagree	no			no	yes	for_travel_purpose, because_it_is_free, to_protect_me_against_covid_19				yes	School health Centre , Emmanuel Alayande College of Education at Oyo town	no		others	Because they have not bring it back to our school	no
696	yes	yes	30–34	30	male	tertiary		islam		healthcare_provider		Incharge/ Ri service provider	yes	80000	yes	yes	yes	yes					disagree	disagree	disagree	disagree	agree	agree	disagree	disagree	disagree	disagree	disagree	no			no	yes	to_comply_with_the_government_, to_protect_me_against_covid_19				yes	Gorimo health post	yes	Kiyawa phc			no
697	yes	yes	30–34	30	female	no_formal_education		islam		others	Community member	Nill	no						no	no	no		agree	agree	agree	disagree	agree	agree	don_t_know	agree	agree	agree	don_t_know	yes	no		yes	yes	to_protect_me_against_covid_19, to_encourage_others_to_take_it				yes	Dan fusan PHC	no		one_dose_is_sufficient_for_protection, because_of_the_side_effect_of_the_previo		no
698	yes	yes	35–39	38	female	tertiary		christianity		others	She brought her son for medical treatment	Sales Executive	no	40000					no	no	no		disagree	agree	agree	disagree	disagree	agree	disagree	disagree	disagree	disagree	disagree	no			no	yes	to_protect_me_against_covid_19, for_travel_purpose				yes	Apete Primary Health Centre	no		others	Have been busy that's why.	no
699	yes	yes	30–34	32	female	secondary		christianity		others	ANC	Business	no	75000					no	no	no		disagree	agree	disagree	disagree	disagree	agree	disagree	disagree	disagree	disagree	disagree	no			no	no			others	Pregnancy	no		no				no
700	yes	yes	25–29	25	female	primary		islam		others	Came to seek medical care	House wife	no	2000					no	no	no		disagree	agree	agree	agree	agree	agree	agree	agree	agree	agree	agree	no			no	no			others		no		no				no
701	yes	yes	50–54	50	male	no_formal_education		islam		others	Came to seek medical care	Farmer	no	20000					no	no	no		disagree	agree	agree	disagree	agree	agree	agree	agree	agree	agree	disagree	no			no	no			others		no		no				no
702	yes	yes	35–39	36	female	secondary		islam		others	Opd	Fashion designer	no	60000					no	no	no		disagree	agree	disagree	disagree	disagree	agree	disagree	disagree	disagree	disagree	disagree	no			no	yes	to_protect_me_against_covid_19, to_comply_with_the_government_, to_encourage_others_to_take_it				yes	General Hospital, Ikorodu	yes	General Hospital,ikorodu			no
703	yes	yes	30–34	30	female	no_formal_education		islam		others	Came to seek medical care	Business woman	no	5000					no	no	no		don_t_know	agree	agree	don_t_know	agree	agree	agree	agree	don_t_know	don_t_know	disagree	no			no	no			others		no		no				no
704	yes	yes	30–34	31	female	secondary		islam		others	Visitation	Teacher & business man	no	2000000					no	no	no		disagree	agree	disagree	disagree	don_t_know	agree	agree	disagree	disagree	agree	disagree	no			no	no			others	I don't know where to take it	no		no				no
705	yes	yes	20–24	23	male	secondary		islam		others	Visitation	Student	no						no	no	no		disagree	disagree	agree	disagree	disagree	agree	agree	agree	agree	agree	disagree	no			no	no			others	I don't go out, and we don't know where to take it.	no		no				no
706	yes	yes	25–29	25	male	tertiary		christianity		others	Inspection of this facility	Engineer	no	55000					no	no	no		disagree	disagree	disagree	disagree	disagree	agree	disagree	disagree	disagree	disagree	disagree	yes	no		no	yes	to_protect_me_against_covid_19, for_travel_purpose				yes	ILE-OGBO (IWO AREA OSUN STATE)	yes	ILE-OGBO (Iwo area)			no
707	yes	yes	30–34	33	male	tertiary		christianity		others	I came for work and supervision	Site Engineer	no	100000					no	no	no		disagree	disagree	disagree	disagree	disagree	agree	disagree	disagree	disagree	disagree	disagree	no			yes	yes	to_protect_me_against_covid_19, to_comply_with_the_government_, for_travel_purpose, to_encourage_others_to_take_it				yes	Jaja Clinic U.I	yes	Jaja Clinic U.I			no
708	yes	yes	30–34	34	male	secondary		islam		others	I brought my child for medical treatment.	Business woman	no	50000					no	no	no		disagree	agree	agree	disagree	agree	agree	agree	don_t_know	disagree	disagree	don_t_know	no			no	yes	for_travel_purpose, to_protect_me_against_covid_19				yes	Apete primary health centre	no		vaccine_not_available		no
709	yes	yes	35–39	38	female	tertiary		christianity		others	I came for medical treatment	Teaching	no	15000					no	no	no		disagree	don_t_know	disagree	disagree	disagree	agree	agree	don_t_know	disagree	disagree	disagree	no			no	no			others	I am busy and the time I came people are too much	no		no				no
710	yes	yes	55+	58	female	secondary		christianity		healthcare_provider		Health Assistant	yes	80000	yes	no	no	no					disagree	disagree	disagree	don_t_know	disagree	agree	don_t_know	agree	don_t_know	disagree	disagree	no			no	yes	to_protect_me_against_covid_19, for_travel_purpose				yes	Apete Primary Health Centre	yes	Apete Primary Health Centre			yes
711	yes	yes	20–24	24	female	tertiary		christianity		others		Unemployed	no						no	no	no		disagree	don_t_know	don_t_know	disagree	disagree	agree	don_t_know	don_t_know	don_t_know	disagree	disagree	no			yes	no			others	Pregnancy	no		no				no
712	yes	yes	45–49	47	female	tertiary		christianity		healthcare_provider		Community Health Officer	yes	100000	yes	no	no	no					disagree	disagree	disagree	disagree	disagree	agree	disagree	disagree	disagree	disagree	disagree	no			no	yes	to_protect_me_against_covid_19				yes	Alakia health centre	yes	Apete health centre			no
713	yes	yes	40–44	40	female	tertiary		christianity		healthcare_provider		Medical Record Officer	no	25000	yes	no	no	no					disagree	disagree	disagree	disagree	disagree	agree	disagree	disagree	disagree	disagree	disagree	no			no	yes	to_protect_me_against_covid_19				yes	Apete primary health centre	yes	Aete primary health centre			no
714	yes	yes	35–39	35	female	tertiary		islam		others	Ante natal Clinic	Teacher	no						no	no	no		agree	agree	disagree	disagree	agree	agree	disagree	agree	disagree	agree	disagree	no			no	no			fear_of_side_effects		no		no				no
715	yes	yes	35–39	36	female	tertiary		islam		others	Ante natal clinic	Teacher	no						no	no	no		disagree	disagree	disagree	disagree	agree	disagree	disagree	don_t_know	don_t_know	agree	disagree	yes	no		no	no			others	Because am pregnant	no		no				no
716	yes	yes	20–24	20	female	secondary		islam		caregivers_bringing_their_children_for_i		House wife	no						no	no	no		agree	agree	agree	disagree	disagree	agree	don_t_know	agree	disagree	disagree	don_t_know	no			no	yes	to_protect_me_against_covid_19				yes	Garko village heads house	yes	Village heads house			no
717	yes	yes	20–24	22	male	primary		islam		others	He brought the wife of his father for medical care	Non	no	10000					no	no	no		agree	agree	disagree	disagree	disagree	disagree	don_t_know	disagree	disagree	disagree	disagree	no			no	yes	to_protect_me_against_covid_19				yes	Dumbal Health Post	no		others	He has travel	no
718	yes	yes	40–44	40	female	tertiary		christianity		others	Ante natal Clinic	Administrator	no						no	no	no		don_t_know	disagree	don_t_know	disagree	disagree	agree	disagree	don_t_know	disagree	disagree	disagree	yes	no		yes	yes	to_comply_with_the_government_, to_protect_me_against_covid_19, to_encourage_others_to_take_it, for_travel_purpose				yes	Ipakodo health centre	no		others	Pregnancy	no
719	yes	yes	15–19	19	female	secondary		christianity		others	Out patient	Student	no						no	no	no		disagree	disagree	disagree	disagree	disagree	agree	disagree	disagree	disagree	disagree	disagree	no			no	yes	to_encourage_others_to_take_it, to_protect_me_against_covid_19, for_travel_purpose				yes	Oloya PHC	yes	Oloya			no
720	yes	yes	20–24	20	female	no_formal_education		islam		caregivers_bringing_their_children_for_i		House	no						no	no	no		agree	agree	don_t_know	disagree	don_t_know	agree	don_t_know	don_t_know	disagree	agree	don_t_know	no			no	no			others	I'm not aware of it	no		no				no
721	yes	yes	50–54	50	female	tertiary		christianity		healthcare_provider		Community Extension Worker	yes		yes	no	no	no					disagree	disagree	disagree	disagree	disagree	agree	disagree	disagree	disagree	disagree	disagree	yes	no		no	yes	to_protect_me_against_covid_19, to_encourage_others_to_take_it, for_travel_purpose				yes	Vanguard Pharmacy	yes	Oloya PHC			no
722	yes	yes	30–34	30	female	tertiary		islam		caregivers_bringing_their_children_for_i		Trader	no						no	no	no		disagree	don_t_know	disagree	disagree	disagree	don_t_know	don_t_know	disagree	disagree	agree	disagree	no			no	no			lack_of_trust_in_the_quality_o		no		no				no
723	yes	yes	35–39	36	male	primary		islam		others	Came to seek medical care	Farmer	no	20000					no	no	no		disagree	agree	agree	disagree	agree	agree	agree	agree	agree	agree	agree	no			no	no			others		no		no				no
724	yes	yes	20–24	20	female	primary		islam		caregivers_bringing_their_children_for_i		Sawing of cap	no						no	no	no		agree	agree	don_t_know	disagree	agree	agree	disagree	don_t_know	disagree	disagree	don_t_know	no			no	no			others	The vaccine was finished	no		no				no
725	yes	yes	40–44	40	female	secondary		christianity		others	Came for Malaria treatment	Trading	no						no	no	no		disagree	agree	disagree	disagree	disagree	agree	agree	disagree	disagree	disagree	disagree	no			no	yes	to_protect_me_against_covid_19				yes	Oloya PHC	yes	Adogba PHC			no
726	yes	yes	20–24	20	female	no_formal_education		islam		others	Brought her sister for medical care	Non	no	3000					no	no	no		don_t_know	agree	agree	don_t_know	disagree	agree	don_t_know	don_t_know	don_t_know	don_t_know	agree	no			no	yes	to_protect_me_against_covid_19				yes	Village head house	no		others	We are waiting them	no
727	yes	yes	30–34	30	female	tertiary		islam		healthcare_provider		Community health officer	no	30000	yes	no	no	no					disagree	disagree	disagree	disagree	disagree	agree	disagree	disagree	disagree	disagree	disagree	no			no	yes	to_protect_me_against_covid_19				yes	Oluyole town planning	yes	Oluyole town planning			no
728	yes	yes	20–24	20	female	no_formal_education		islam		caregivers_bringing_their_children_for_i		Sawing	no						no	no	no		agree	agree	disagree	disagree	agree	agree	disagree	don_t_know	agree	disagree	don_t_know	no			no	yes	to_protect_me_against_covid_19, to_comply_with_the_government_, to_encourage_others_to_take_it				yes	Garko PHC	no		one_dose_is_sufficient_for_protection		no
729	yes	yes	30–34	30	male	tertiary		islam		healthcare_provider		Ri service provider	no	5000	yes	yes	yes	yes					disagree	agree	agree	agree	agree	agree	disagree	disagree	disagree	disagree	disagree	no			no	yes	to_protect_me_against_covid_19, to_comply_with_the_government_				yes	Fake phc	yes	Kiyawa phc			no
730	yes	yes	15–19	19	female	secondary		islam		others	She brought her self for medical	Non	no	1000					no	no	no		disagree	disagree	disagree	disagree	don_t_know	agree	agree	disagree	disagree	disagree	disagree	no			no	no			others	She don't have interest in it	no		no				no
731	yes	yes	50–54	52	male	tertiary		christianity		healthcare_provider		Community health officer	yes	90000	yes	no	no	no					disagree	disagree	disagree	disagree	disagree	agree	disagree	disagree	disagree	disagree	disagree	no			no	yes	to_protect_me_against_covid_19				yes	Oluyole PHC	yes	Oluyole PHC			no
732	yes	yes	35–39	39	female	secondary		islam		others	Ante natal Clinic	Business woman	no						no	no	no		disagree	disagree	disagree	disagree	agree	agree	disagree	don_t_know	don_t_know	agree	disagree	no			no	no			others	Pregnancy	no		no				no
733	yes	yes	40–44	43	male	tertiary		christianity		others	Out patient	Bank	no	50000					no	no	no		disagree	disagree	disagree	disagree	disagree	agree	disagree	disagree	disagree	disagree	disagree	yes	no		no	yes	to_protect_me_against_covid_19				yes	Erunmu PHC	yes	Erunmu PHC			no
734	yes	yes	40–44	44	male	secondary		christianity		others	Ministration	Pastor	no						no	no	no		disagree	disagree	disagree	disagree	disagree	agree	agree	disagree	disagree	disagree	disagree	no			yes	yes	to_protect_me_against_covid_19				yes	Ikumapai PHC	yes	Ikumapai PHC			yes
735	yes	yes	40–44	40	female	tertiary		islam		caregivers_bringing_their_children_for_i		Business woman	no						no	no	no		disagree	disagree	agree	disagree	disagree	agree	agree	agree	disagree	disagree	disagree	no			no	no			others	I am nursing mother	no		no				no
736	yes	yes	25–29	25	female	primary		islam		caregivers_bringing_their_children_for_i		Business woman	no	5000					no	no	no		disagree	agree	agree	agree	agree	agree	agree	agree	agree	don_t_know	agree	no			no	no			others		no		no				no
737	yes	yes	35–39	35	female	no_formal_education		islam		caregivers_bringing_their_children_for_i		Business	no	30000					no	no	no		agree	don_t_know	agree	don_t_know	agree	agree	agree	don_t_know	agree	agree	don_t_know	no			no	no			others	I'm not aware of it.	no		no				no
738	yes	yes	35–39	35	male	tertiary		islam		others	Excorted his friend	Non	no	20000					no	no	no		disagree	agree	agree	disagree	disagree	agree	agree	disagree	disagree	disagree	disagree	no			no	yes	to_protect_me_against_covid_19				yes	Kiyawa PHC	yes	Kiyawa PHC			no
739	yes	yes	40–44	42	female	tertiary		islam		others	Family planning	Business woman	no						no	no	no		disagree	disagree	disagree	disagree	disagree	agree	don_t_know	don_t_know	disagree	disagree	don_t_know	no			no	yes	to_protect_me_against_covid_19				yes	Aleshinloye market	no		second_dose_is_not_yet_due		no
740	yes	yes	25–29	29	female	secondary		christianity		others	Ante natal Clinic	Business woman	no						no	no	no		don_t_know	disagree	disagree	agree	don_t_know	agree	don_t_know	don_t_know	don_t_know	don_t_know	don_t_know	no			no	no			others	Pregnancy	no		no				no
741	yes	yes	20–24	23	female	primary		islam		caregivers_bringing_their_children_for_i		Business woman	no	5000					no	no	no		disagree	agree	agree	disagree	agree	agree	agree	agree	agree	agree	disagree	no			no	no			others		no		no				no
742	yes	yes	20–24	24	female	tertiary		islam		healthcare_provider		Community health extension worker	no		yes	no	no	no					disagree	disagree	disagree	disagree	disagree	agree	disagree	disagree	disagree	disagree	disagree	no			no	yes	to_protect_me_against_covid_19, to_encourage_others_to_take_it				yes	During outreach	yes	Apete LGA			no
743	yes	yes	25–29	25	female	secondary		islam		caregivers_bringing_their_children_for_i		House wife	no						no	no	no		agree	agree	agree	disagree	agree	agree	don_t_know	agree	agree	agree	don_t_know	no			yes	yes	to_protect_me_against_covid_19, to_encourage_others_to_take_it, to_comply_with_the_government_				yes	Garko PHC	no		one_dose_is_sufficient_for_protection		no
744	yes	yes	30–34	30	female	primary		islam		caregivers_bringing_their_children_for_i		House wife	no	2000					no	no	no		disagree	agree	agree	disagree	agree	agree	agree	agree	agree	agree	disagree	no			no	no			others		no		no				no
745	yes	yes	25–29	29	female	secondary		christianity		others	Ante natal Clinic	Self Employed	no						no	no	no		don_t_know	disagree	disagree	don_t_know	don_t_know	agree	don_t_know	don_t_know	don_t_know	don_t_know	don_t_know	no			no	no			fear_of_side_effects		no		no				no
746	yes	yes	25–29	25	female	primary		islam		caregivers_bringing_their_children_for_i		Business woman	no	10000					no	no	no		disagree	agree	agree	disagree	agree	agree	agree	agree	agree	agree	agree	no			no	no			others		no		no				no
747	yes	yes	35–39	36	female	secondary		christianity		caregivers_bringing_their_children_for_i		Business woman	no						no	no	no		disagree	disagree	disagree	disagree	disagree	agree	agree	agree	disagree	don_t_know	don_t_know	no			no	no			others	I was pregnant then	no		no				no
748	yes	yes	25–29	27	female	primary		islam		caregivers_bringing_their_children_for_i		Business woman	no	10000					no	no	no		disagree	agree	agree	disagree	agree	agree	agree	agree	agree	agree	disagree	no			no	no			others		no		no				no
749	yes	yes	25–29	25	male	primary		islam		caregivers_bringing_their_children_for_i		House wife	no	2000					no	no	no		disagree	agree	agree	agree	agree	agree	agree	agree	agree	agree	don_t_know	no			no	no			others		no		no				no
750	yes	yes	35–39	35	female	no_formal_education		islam		others	Brought her self for medical care	Non	no	2000					no	no	no		agree	don_t_know	disagree	agree	disagree	disagree	agree	disagree	disagree	agree	agree	no			no	no			others	She never see someone affected by it	no		no				no
751	yes	yes	25–29	28	female	primary		islam		caregivers_bringing_their_children_for_i		House wife	no						no	no	no		agree	agree	agree	disagree	agree	agree	disagree	disagree	agree	agree	don_t_know	yes	no		yes	yes	to_protect_me_against_covid_19, to_encourage_others_to_take_it				yes	Garko village heads house	no		because_of_the_side_effect_of_the_previo		no
752	yes	yes	30–34	32	female	tertiary		christianity		caregivers_bringing_their_children_for_i		Banker	no	40000					no	no	no		disagree	disagree	disagree	disagree	don_t_know	agree	disagree	disagree	disagree	disagree	disagree	no			no	no			others	I was pregnant then that's why	no		no				no
753	yes	yes	15–19	17	female	primary		islam		caregivers_bringing_their_children_for_i		House wife	no	2000					no	no	no		disagree	agree	agree	agree	agree	don_t_know	agree	agree	agree	agree	don_t_know	no			no	no			others		no		no				no
754	yes	yes	20–24	20	female	no_formal_education		islam		caregivers_bringing_their_children_for_i		House wife	no						no	no	no		agree	agree	agree	disagree	agree	agree	agree	don_t_know	agree	agree	don_t_know	no			no	yes	to_protect_me_against_covid_19				yes	Kalali village heads house	yes	Kalali village heads house.			no
755	yes	yes	30–34	31	female	secondary		christianity		caregivers_bringing_their_children_for_i		Hairdresser	no	20000					no	no	no		agree	disagree	disagree	agree	agree	agree	disagree	agree	agree	agree	agree	no			yes	no			others	I was pregnant then	no		no				no
756	yes	yes	20–24	20	female	primary		islam		caregivers_bringing_their_children_for_i		House wife	no	2000					no	no	no		disagree	agree	agree	don_t_know	agree	agree	agree	agree	agree	agree	don_t_know	no			no	no			others		no		no				no
757	yes	yes	30–34	30	male	tertiary	Chew ND	islam		healthcare_provider		Incharge	yes		yes	no	no	no					disagree	disagree	disagree	disagree	disagree	agree	agree	disagree	disagree	don_t_know	disagree	no			no	yes	to_protect_me_against_covid_19, for_travel_purpose, to_comply_with_the_government_, to_encourage_others_to_take_it				yes	Danfusan BHC	yes	Kiyawa PHC			no
758	yes	yes	25–29	25	female	secondary		islam		others	Brought her child	Non	no	4000					no	no	no		disagree	don_t_know	disagree	disagree	don_t_know	don_t_know	don_t_know	don_t_know	don_t_know	don_t_know	agree	no			no	yes	to_protect_me_against_covid_19				yes	Tsallakawa	no		others	They never come	no
759	yes	yes	20–24	23	female	primary		islam		caregivers_bringing_their_children_for_i		House wife	no	2000					no	no	no		disagree	agree	agree	agree	agree	agree	agree	agree	agree	agree	don_t_know	no			no	no			others		no		no				no
760	yes	yes	35–39	35	female	no_formal_education		islam		caregivers_bringing_their_children_for_i		Business woman	no	10000					no	no	no		disagree	agree	agree	agree	agree	agree	agree	agree	agree	agree	disagree	no			no	no			others		no		no				no
761	yes	yes	55+	56	female	secondary		christianity		caregivers_bringing_their_children_for_i		Community Birth Attendant	no						no	no	no		disagree	disagree	don_t_know	disagree	disagree	agree	disagree	agree	disagree	disagree	disagree	yes	don_t_know		yes	yes	to_protect_me_against_covid_19, for_travel_purpose				yes	Ibadan North East	yes	Ibadan North East			no
762	yes	yes	35–39	37	female	no_formal_education		islam		others	Came for anti natal	None	no						no	no	no		don_t_know	don_t_know	don_t_know	don_t_know	don_t_know	don_t_know	don_t_know	don_t_know	don_t_know	don_t_know	don_t_know	no			no	no			others	I was pregnant then and was told I cam not take it, that's why	no		no				no
763	yes	yes	35–39	35	female	primary		islam		caregivers_bringing_their_children_for_i		Business woman	no	20000					no	no	no		disagree	agree	agree	disagree	agree	agree	agree	agree	agree	agree	don_t_know	no			no	no			others		no		no				no
764	yes	yes	25–29	29	female	no_formal_education		islam		caregivers_bringing_their_children_for_i		House wife	no						no	no	no		agree	agree	don_t_know	disagree	agree	agree	don_t_know	agree	agree	agree	agree	no			no	yes	to_comply_with_the_government_, to_protect_me_against_covid_19				yes	Village heads house	no		one_dose_is_sufficient_for_protection		no
765	yes	yes	15–19	17	female	no_formal_education		islam		others	Came to see the doctor	None	no						no	no	no		agree	don_t_know	don_t_know	don_t_know	don_t_know	don_t_know	disagree	agree	agree	agree	agree	no			no	no			others	The covid19 did not get to this place, so there was no need taking the vaccine	no		no				no
766	yes	yes	45–49	45	female	tertiary		christianity		healthcare_provider		Adhoc staff	no		yes	no	no	yes					disagree	agree	disagree	disagree	disagree	agree	agree	disagree	disagree	disagree	disagree	no			no	yes	to_protect_me_against_covid_19				yes	Oloya PHC	yes	Oloya PHC			no
767	yes	yes	20–24	20	female	primary		islam		caregivers_bringing_their_children_for_i		House wife	no	2000					no	no	no		disagree	agree	don_t_know	disagree	agree	agree	agree	don_t_know	don_t_know	don_t_know	disagree	no			no	no			others		no		no				no
768	yes	yes	15–19	19	female	no_formal_education		islam		caregivers_bringing_their_children_for_i		House wife	no						no	no	no		agree	agree	agree	disagree	agree	agree	don_t_know	don_t_know	agree	agree	agree	no			yes	no			fear_of_side_effects		no		no				no
769	yes	yes	25–29	28	female	tertiary		christianity		caregivers_bringing_their_children_for_i		Fashion designer	no						no	no	no		disagree	don_t_know	disagree	disagree	don_t_know	agree	disagree	don_t_know	disagree	disagree	disagree	no			no	no			fear_of_side_effects		no		no				no
770	yes	yes	15–19	18	female	no_formal_education				others	Came for anti natal	None	no						no	no	no		don_t_know	don_t_know	don_t_know	don_t_know	don_t_know	don_t_know	don_t_know	don_t_know	don_t_know	don_t_know	don_t_know	no			no	no			others	We don't know about it, I have never heard of it	no		no				no
771	yes	yes	20–24	22	female	primary		islam		caregivers_bringing_their_children_for_i		House wife	no	1500					no	no	no		disagree	agree	agree	disagree	agree	agree	agree	agree	disagree	agree	disagree	no			no	no			others		no		no				no
772	yes	yes	25–29	29	female	no_formal_education		islam		others	Came to seek care from the doctor	None	no						no	no	no		agree	disagree	don_t_know	don_t_know	don_t_know	don_t_know	don_t_know	agree	agree	agree	agree	no			no	no			others	When the vaccination was going on I wasn't around to participate in it.	no		no				no
773	yes	yes	30–34	31	female	secondary		christianity		caregivers_bringing_their_children_for_i		Business woman	no						no	no	no		don_t_know	disagree	disagree	don_t_know	don_t_know	agree	disagree	disagree	disagree	disagree	disagree	no			no	no			others	Pregnant woman can't take it	no		no				no
774	yes	yes	30–34	30	female	primary		islam		caregivers_bringing_their_children_for_i		Business wife	no	15000					no	no	no		disagree	don_t_know	don_t_know	disagree	agree	agree	agree	agree	agree	agree	agree	no			no	no			others		no		no				no
775	yes	yes	20–24	22	female	no_formal_education		islam		caregivers_bringing_their_children_for_i		House wife	no						no	no	no		agree	agree	agree	disagree	agree	agree	disagree	don_t_know	agree	agree	don_t_know	no			no	no			fear_of_side_effects		no		no				no
776	yes	yes	35–39	35	female	tertiary		christianity		caregivers_bringing_their_children_for_i		Business	no	30000					no	no	no		disagree	agree	disagree	don_t_know	agree	agree	don_t_know	disagree	disagree	don_t_know	disagree	yes	don_t_know		no	yes	to_comply_with_the_government_, to_protect_me_against_covid_19				yes	Apete health centre	yes	Apete health centre			no
777	yes	yes	30–34	30	female	primary		islam		caregivers_bringing_their_children_for_i		House wife	no						no	no	no		agree	agree	agree	disagree	agree	agree	agree	agree	agree	agree	don_t_know	no			no	no			lack_of_trust_in_the_quality_o, fear_of_side_effects		no		no				no
778	yes	yes	25–29	25	female	no_formal_education		islam		caregivers_bringing_their_children_for_i		House wife	no	2000					no	no	no		disagree	agree	agree	disagree	agree	agree	agree	agree	agree	agree	disagree	no			no	no			others		no		no				no
779	yes	yes	30–34	32	male	tertiary		islam		healthcare_provider		RI Provider	no	10000	yes	no	no	no					agree	agree	agree	agree	agree	disagree	agree	agree	agree	agree	agree	no			no	yes	to_comply_with_the_government_				yes	Katuka PHC	yes	Katuka PHC			no
780	yes	yes	15–19	19	female	no_formal_education		islam		caregivers_bringing_their_children_for_i		Business woman	no	15000					no	no	no		disagree	agree	agree	disagree	agree	agree	agree	agree	agree	don_t_know	disagree	no			no	no			others		no		no				no
781	yes	yes	25–29	26	female	secondary		islam		caregivers_bringing_their_children_for_i		Fashion designer	no	20000					no	no	no		disagree	agree	don_t_know	disagree	agree	agree	disagree	don_t_know	disagree	disagree	disagree	no			no	yes	to_protect_me_against_covid_19				yes	Apete health centre	no		others	I did not remember to bring my card	no
782	yes	yes	25–29	27	female	no_formal_education		islam		caregivers_bringing_their_children_for_i		House wife	no	3000					no	no	no		don_t_know	don_t_know	agree	agree	disagree	agree	don_t_know	agree	agree	disagree	disagree	no			no	no			others		no		no				no
783	yes	yes	25–29	27	male	tertiary		islam		healthcare_provider		Incharge\ chew	no	50000	yes	yes	yes	yes					disagree	disagree	disagree	disagree	agree	agree	disagree	agree	disagree	disagree	disagree	no			no	yes	to_protect_me_against_covid_19, to_comply_with_the_government_				yes	Fake phc	yes	Fake phc			no
784	yes	yes	30–34	31	female	secondary		islam		caregivers_bringing_their_children_for_i		I sell building materials	no	8000					no	no	no		disagree	agree	disagree	agree	agree	agree	agree	agree	agree	agree	disagree	no			yes	no			others	I am still nursing baby	no		no				no
785	yes	yes	20–24	24	female	primary		christianity		caregivers_bringing_their_children_for_i		Business woman	no						no	no	no		disagree	don_t_know	agree	don_t_know	agree	agree	don_t_know	disagree	agree	agree	disagree	no			no	no			others	I am not interested	no		no				no
786	yes	yes	40–44	44	male	secondary		islam		healthcare_provider		Sub staff	yes	48000	yes	no	no	yes					disagree	disagree	disagree	disagree	don_t_know	agree	agree	disagree	disagree	agree	disagree	no			no	yes	to_protect_me_against_covid_19, to_comply_with_the_government_, to_encourage_others_to_take_it				yes	Kwanda PHC	yes	Kwanda PHC			no
787	yes	yes	20–24	20	female	secondary		islam		caregivers_bringing_their_children_for_i		Tailoring	no	15000					no	no	no		disagree	agree	agree	disagree	agree	agree	agree	agree	agree	agree	agree	no			no	yes	to_protect_me_against_covid_19				yes	Kiyawa phc	no		i_need_to_go_to_where_i_took_the_first_d		no
788	yes	yes	25–29	25	female	no_formal_education		islam		others	Brought her self for medical care	Non	no	400					no	no	no		agree	don_t_know	disagree	agree	disagree	disagree	don_t_know	don_t_know	don_t_know	don_t_know	agree	no			no	yes	for_travel_purpose				yes	Balago PHC	no		others	She is pregnant	no
789	yes	yes	30–34	30	female	tertiary		christianity		others	Opd	Stylist	no	45000					no	no	no		disagree	disagree	disagree	don_t_know	disagree	agree	disagree	disagree	disagree	disagree	disagree	no			no	no			fear_of_side_effects		no		no				no
790	yes	yes	30–34	31	female	secondary		christianity		caregivers_bringing_their_children_for_i		Housewife	no						no	no	no		disagree	disagree	agree	disagree	agree	agree	don_t_know	agree	agree	agree	disagree	no			no	no			others	I am not ready for it	no		no				no
791	yes	yes	30–34	31	female	tertiary	RM	christianity		healthcare_provider		Maternity inchaege	no	60000	yes	no	no	yes					disagree	disagree	disagree	disagree	disagree	agree	agree	disagree	disagree	agree	agree	no			no	yes	to_protect_me_against_covid_19				yes	Kwanda PHC	yes	Kwanda PHC			no
792	yes	yes	30–34	30	female	tertiary		islam		caregivers_bringing_their_children_for_i		Trading	no	10000					no	no	no		disagree	disagree	disagree	disagree	disagree	agree	agree	disagree	agree	disagree	disagree	yes	no		no	yes	to_protect_me_against_covid_19, for_travel_purpose				yes	Adogba health centre	yes	Adogba health centre			no
793	yes	yes	20–24	22	female	secondary		islam		caregivers_bringing_their_children_for_i		Business	no						no	no	no		disagree	agree	disagree	disagree	don_t_know	agree	disagree	don_t_know	don_t_know	don_t_know	don_t_know	no			no	yes	to_comply_with_the_government_, to_protect_me_against_covid_19				yes	Odonla	no		second_dose_is_not_yet_due		no
794	yes	yes	35–39	38	male	no_formal_education		islam		others	Brought his daughter for treatment	Farmer	no	40000					no	no	no		don_t_know	don_t_know	don_t_know	don_t_know	don_t_know	don_t_know	don_t_know	don_t_know	don_t_know	don_t_know	agree	no			no	no			others	They did not do it in my area, I think they only forced the government staff to take in and not the poor people	no		no				no
795	yes	yes	25–29	25	female	no_formal_education		islam		others		Brought her child for medical care	no	1000					no	no	no		agree	agree	agree	agree	agree	disagree	disagree	agree	disagree	agree	agree	no			no	yes	to_protect_me_against_covid_19				yes	Balago PHC	no		vaccine_not_available		no
796	yes	yes	30–34	30	female	primary		islam		others	Came to seek medical care	House wife	no	1500					no	no	no		disagree	agree	agree	agree	agree	agree	agree	agree	agree	agree	don_t_know	no			no	yes	to_protect_me_against_covid_19				yes	Katanga phc	yes	Katanga phc			no
797	yes	yes	45–49	45	female	secondary		christianity		caregivers_bringing_their_children_for_i		Dry cleaner	no	50000					no	no	no		disagree	don_t_know	disagree	disagree	don_t_know	agree	don_t_know	don_t_know	don_t_know	don_t_know	don_t_know	no			no	no			others		no		no				no
798	yes	yes	35–39	35	male	no_formal_education		islam		others	Came to see incharge	Farming and hunting	no						no	no	no		disagree	disagree	disagree	disagree	don_t_know	agree	agree	don_t_know	don_t_know	don_t_know	disagree	no			no	yes	to_protect_me_against_covid_19, to_encourage_others_to_take_it				yes	Kwanda PHC	yes	Katuka PHC			no
799	yes	yes	45–49	45	male	no_formal_education		islam		others	Came to seek medical care	Farmer	no	20000					no	no	no		don_t_know	don_t_know	don_t_know	disagree	agree	agree	agree	agree	agree	agree	disagree	no			no	no			others		no		no				no
800	yes	yes	20–24	20	female	no_formal_education		islam		others	Brought her child for medical care	Non	no	3000					no	no	no		disagree	agree	agree	agree	agree	agree	agree	agree	disagree	agree	agree	no			no	yes	to_protect_me_against_covid_19				yes	Balago PHC	no		others	They come but the vaccine team were not available n	no
801	yes	yes	45–49	47	female	tertiary		christianity		healthcare_provider		Community Health extension worker	yes	100000	yes	no	no	no					disagree	disagree	disagree	disagree	disagree	agree	disagree	disagree	disagree	disagree	disagree	yes	no		no	yes	to_protect_me_against_covid_19, to_encourage_others_to_take_it, for_travel_purpose				yes	Wakajaiye PHC	yes	Apete PHC			no
802	yes	yes	35–39	35	female	secondary		islam		others	Outpatient	Trading	no	10000					no	no	no		disagree	disagree	disagree	disagree	disagree	agree	don_t_know	disagree	disagree	disagree	disagree	no			no	no			others	It's wasn't available when I wanted to take it.	no		no				no
803	yes	yes	25–29	25	female	no_formal_education		islam		others	Brought her child for medical care	Non	no	1000					no	no	no		don_t_know	agree	disagree	agree	agree	disagree	agree	don_t_know	don_t_know	agree	don_t_know	no			no	yes	to_protect_me_against_covid_19				yes	Maje PHC	yes	Maje PHC			no
804	yes	yes	20–24	20	female	no_formal_education		islam		others	Brought her child for medical care	Non	no	500					no	no	no		agree	disagree	disagree	agree	agree	disagree	disagree	disagree	disagree	agree	agree	no			no	no			others	Because it's not true	no		no				no
805	yes	yes	20–24	22	female	secondary		christianity		others	Pregnant mother	Teaching	no	10000					no	no	no		disagree	disagree	disagree	disagree	disagree	agree	disagree	disagree	disagree	disagree	disagree	no			no	yes	to_protect_me_against_covid_19, to_encourage_others_to_take_it				yes	Brought it to my area	no		others	Because of pregnancy	no
806	yes	yes	20–24	20	female	primary		islam		others	Brought her child for medical care	Nothing	no	1000					no	no	no		disagree	agree	disagree	disagree	disagree	disagree	agree	disagree	disagree	disagree	disagree	yes	no		no	no			others	For no reason	no		no				no
807	yes	yes	15–19	17	female	primary		islam		others	Brought her child for medical care	Non	no	1500					no	no	no		disagree	agree	disagree	agree	disagree	disagree	agree	disagree	disagree	disagree	disagree	no			no	no			others	She has travel	no		no				no
808	yes	yes	20–24	22	female	secondary		islam		others	Village community mobilizer	VCM	yes	15000					no	no	no		disagree	agree	disagree	disagree	disagree	disagree	agree	disagree	disagree	agree	agree	no			no	yes	to_protect_me_against_covid_19				yes	Balago	yes	Balago PHC			yes
809	yes	yes	20–24	22	male	tertiary		islam		healthcare_provider		IP provider	no	5000	yes	yes	yes	yes					agree	agree	agree	disagree	agree	agree	don_t_know	don_t_know	disagree	agree	don_t_know	no			no	yes	to_protect_me_against_covid_19, to_encourage_others_to_take_it				yes	Garko PHC	yes	Garko PHC			no
810	yes	yes	20–24	21	female	secondary		christianity		others	Pregnant mother	Hairdresser	no	20000					no	no	no		disagree	agree	disagree	disagree	agree	agree	disagree	disagree	disagree	disagree	disagree	yes	no		no	yes	to_comply_with_the_government_, to_protect_me_against_covid_19, to_encourage_others_to_take_it, for_travel_purpose				yes	Adogba PHC	no		others	Because of pregnancy	no
811	yes	yes	20–24	23	male	tertiary		islam		healthcare_provider		RI Provider	no	15000	yes	yes	yes	yes					agree	agree	don_t_know	disagree	agree	agree	don_t_know	agree	disagree	agree	don_t_know	no			no	yes	to_protect_me_against_covid_19, to_encourage_others_to_take_it, to_comply_with_the_government_				yes	Garko PHC	yes	Garko PHC			no
812	yes	yes	30–34	30	female	tertiary		christianity		healthcare_provider		Recorder	no		yes	no	yes	yes					disagree	agree	disagree	disagree	disagree	agree	don_t_know	don_t_know	don_t_know	don_t_know	disagree	no			no	yes	to_protect_me_against_covid_19				yes	Wakajaye health centre	yes	Apete health centre			no
813	yes	yes	30–34	31	female	secondary		christianity		others	Mother brother child for medical treatment	Bag maker	no	15000					no	no	no		disagree	agree	disagree	disagree	agree	agree	disagree	don_t_know	disagree	disagree	disagree	no			no	yes	to_protect_me_against_covid_19				yes	Apete health centre	no		vaccine_not_available		no
814	yes	yes	20–24	20	female	no_formal_education		islam		others	Community member	House wife	no						no	no	no		agree	agree	agree	disagree	agree	agree	don_t_know	agree	agree	agree	don_t_know	no			no	no			others	We are not aware of the vaccine	no		no				no
815	yes	yes	30–34	33	female	tertiary		christianity		others	I am here for medical treatment	Business woman	no	20000					no	no	no		disagree	disagree	disagree	disagree	disagree	agree	disagree	disagree	disagree	disagree	disagree	no			no	no			fear_of_side_effects		no		no				no
816	yes	yes	25–29	25	female	no_formal_education		islam		others	Community member	Business	no						no	no	no		agree	agree	agree	disagree	agree	agree	don_t_know	agree	agree	agree	agree	no			no	no			others	No one told us about it	no		no				no
817	yes	yes	25–29	25	female	no_formal_education		islam		others	Community member	Business	no	3500					no	no	no		agree	agree	disagree	disagree	agree	agree	don_t_know	don_t_know	agree	agree	don_t_know	no			no	no			others	I'm not aware of the vaccine	no		no				no
818	yes	yes	20–24	22	male	tertiary		islam		healthcare_provider		RI Provider	no	5000	yes	yes	yes	yes					agree	agree	agree	disagree	agree	agree	don_t_know	don_t_know	disagree	agree	don_t_know	no			yes	yes	to_protect_me_against_covid_19, to_comply_with_the_government_, to_encourage_others_to_take_it				yes	Andaza PHC	yes	Kachi Health Post			no
819	yes	yes	30–34	34	male	tertiary		christianity		healthcare_provider		Validator	no		yes	yes	yes	yes					disagree	disagree	disagree	disagree	disagree	agree	disagree	disagree	disagree	don_t_know	disagree	yes	no		yes	yes	to_comply_with_the_government_				yes	Alakia health centre	yes	Welfare hospital			no
820	yes	yes	25–29	26	female	tertiary		christianity		healthcare_provider		Chew	no	30000	yes	yes	yes	yes					agree	don_t_know	disagree	disagree	disagree	agree	disagree	disagree	don_t_know	agree	disagree	no			no	yes	to_protect_me_against_covid_19, to_encourage_others_to_take_it, to_comply_with_the_government_				yes	Kuda PHC	yes	Duhuwa PHC			no
821	yes	yes	15–19	17	female	secondary		other		others	Visitor	Student	no						no	no	no		agree	disagree	disagree	agree	disagree	agree	disagree	don_t_know	disagree	agree	don_t_know	no			no	no			lack_of_trust_in_the_quality_o		no		no				no
822	yes	yes	25–29	27	female	tertiary		islam		caregivers_bringing_their_children_for_i		Teaching	no						no	no	no		disagree	disagree	disagree	disagree	disagree	agree	disagree	disagree	disagree	disagree	disagree	yes	no		yes	yes	to_protect_me_against_covid_19				yes	Apete Health centre	yes	Apete health centre			no
823	yes	yes	30–34	32	female	secondary		christianity		caregivers_bringing_their_children_for_i		Nurse	no	50000					no	no	no		disagree	agree	agree	disagree	disagree	disagree	disagree	disagree	disagree	don_t_know	disagree	no			no	no			fear_of_side_effects		no		no				no
824	yes	yes	30–34	33	female	tertiary		christianity		caregivers_bringing_their_children_for_i		Banker	no	50000					no	no	no		disagree	disagree	disagree	disagree	disagree	agree	disagree	agree	agree	agree	don_t_know	no			yes	no			others	Because she's breastfeeding	no		no				no
825	yes	yes	20–24	21	female	tertiary		christianity		caregivers_bringing_their_children_for_i		Nurse	no	35000					no	no	no		disagree	agree	disagree	disagree	disagree	agree	disagree	agree	agree	disagree	disagree	no			yes	no			fear_of_side_effects		no		no				no
826	yes	yes	30–34	33	male	tertiary		islam		healthcare_provider		RI Provider	no	5000	yes	no	no	no					disagree	disagree	agree	disagree	disagree	disagree	agree	disagree	disagree	disagree	disagree	no			yes	yes	others	Because he is the RI Provider			yes	Andaza PHC	yes	Shuwarin			yes
827	yes	yes	25–29	25	female	tertiary		christianity		others	Out patient	Business woman	no	40000					no	no	no		disagree	disagree	disagree	disagree	disagree	agree	disagree	disagree	disagree	disagree	disagree	no			no	yes	to_protect_me_against_covid_19, to_encourage_others_to_take_it				yes	Ibadan North East LGA	yes	Ibadan North East LGA			no
828	yes	yes	30–34	34	female	tertiary		christianity		caregivers_bringing_their_children_for_i		Teaching	no	40000					no	no	no		don_t_know	disagree	disagree	agree	agree	agree	disagree	disagree	disagree	agree	disagree	no			yes	yes	for_travel_purpose				yes	Eleyele PHC	no		others	Was pregnant	no
829	yes	yes	30–34	34	male	primary		islam		others		Farmer	no						no	no	no		agree	disagree	agree	agree	agree	disagree	disagree	agree	agree	agree	agree	no			no	no			lack_of_trust_in_the_governmen		no		no				no
830	yes	yes	35–39	38	female	tertiary		christianity		caregivers_bringing_their_children_for_i		Teacher	no						no	no	no		disagree	agree	disagree	don_t_know	disagree	agree	don_t_know	don_t_know	disagree	disagree	disagree	no			no	no			others	Because I was pregnant	no		no				no
831	yes	yes	55+	62	female	tertiary		christianity		caregivers_bringing_their_children_for_i		Retired nurse	no						no	no	no		disagree	disagree	disagree	disagree	disagree	agree	disagree	disagree	disagree	disagree	disagree	yes	no		yes	yes	to_protect_me_against_covid_19, for_travel_purpose				yes	Canada	yes	Canada			yes
832	yes	yes	25–29	27	female	tertiary		christianity		caregivers_bringing_their_children_for_i		Teacher	no						no	no	no		don_t_know	disagree	disagree	don_t_know	disagree	agree	disagree	agree	agree	agree	disagree	no			no	no			others	Because I was told it's not for pregnant women	no		no				no
833	yes	yes	25–29	25	female	primary		islam		caregivers_bringing_their_children_for_i		Non	no	6000					no	no	no		disagree	agree	disagree	agree	disagree	disagree	disagree	don_t_know	disagree	disagree	disagree	no			no	no			others	She don't have reason	no		no				no
834	yes	yes	25–29	28	female	no_formal_education		islam		others	Came to see doctor	Nil	no						no	no	no		disagree	don_t_know	agree	don_t_know	disagree	agree	agree	don_t_know	don_t_know	don_t_know	agree	no			no	no			lack_of_trust_in_the_governmen, lack_of_trust_in_the_quality_o, others	We don't know about it in my village	no		no				no
835	yes	yes	30–34	30	female	no_formal_education		islam		caregivers_bringing_their_children_for_i		Non	no	8000					no	no	no		disagree	agree	disagree	agree	disagree	disagree	don_t_know	disagree	disagree	disagree	disagree	no			no	yes	to_protect_me_against_covid_19				yes	Shuwarin PHC	no		others	She come for the second dose but they were not available	no
836	yes	yes	40–44	43	female	no_formal_education		islam		others	Brought daughter in law for delivery	Nil	no						no	no	no		don_t_know	don_t_know	agree	disagree	agree	agree	agree	don_t_know	don_t_know	don_t_know	agree	no			no	yes	to_comply_with_the_government_, to_encourage_others_to_take_it, to_protect_me_against_covid_19				yes	Kiyawa PHC	no		others	I didn't want to take the risk for the second time again	no
837	yes	yes	35–39	38	male	tertiary		christianity		others	Outpatient	Trading	no						no	no	no		disagree	disagree	disagree	disagree	disagree	agree	disagree	disagree	disagree	disagree	disagree	no			no	no			others	I don't have the time because of my work.	no		no				no
838	yes	yes	20–24	22	female	secondary		islam		others	Came to greet a patient	None	no						no	no	no		disagree	agree	disagree	disagree	disagree	agree	agree	disagree	disagree	don_t_know	don_t_know	no			no	no			others	I wasn't around when they were doing the vaccination	no		no				no
839	yes	yes	20–24	20	female	no_formal_education		islam		caregivers_bringing_their_children_for_i		Non	no	1500					no	no	no		disagree	agree	disagree	disagree	disagree	disagree	don_t_know	disagree	disagree	disagree	disagree	no			no	yes	to_protect_me_against_covid_19				yes	Shuwarin PHC	no		others	She has travel	no
840	yes	yes	25–29	29	female	tertiary		christianity		caregivers_bringing_their_children_for_i		Entrepreneur	no						no	no	no		disagree	disagree	disagree	disagree	disagree	agree	disagree	disagree	disagree	disagree	disagree	no			yes	no			others	I was pregnant, but now breastfeeding (and my baby is not 6months yet)	no		no				no
841	yes	yes	15–19	19	female	no_formal_education		islam		others	Came for anti natal	Making of cap	no						no	no	no		agree	agree	agree	agree	agree	don_t_know	don_t_know	agree	agree	don_t_know	don_t_know	no			no	no			lack_of_trust_in_the_governmen, lack_of_trust_in_the_quality_o		no		no				no
842	yes	yes	30–34	30	female	no_formal_education		islam		caregivers_bringing_their_children_for_i		Non	no	2000					no	no	no		disagree	agree	disagree	agree	disagree	disagree	agree	disagree	disagree	disagree	disagree	no			no	yes	to_protect_me_against_covid_19				yes	Shuwarin	no		others	They were not ask to come and do it	no
843	yes	yes	55+	60	female	tertiary		christianity		caregivers_bringing_their_children_for_i		Grandma (entrepreneur)	no						no	no	no		disagree	disagree	disagree	disagree	disagree	agree	don_t_know	don_t_know	disagree	disagree	disagree	no			no	yes	to_protect_me_against_covid_19, for_travel_purpose				yes	Oluyole PHC	yes	Oluyole			no
844	yes	yes	25–29	25	female	no_formal_education		islam		caregivers_bringing_their_children_for_i		Non	no	2000					no	no	no		disagree	disagree	disagree	disagree	disagree	disagree	agree	disagree	disagree	disagree	disagree	no			no	yes	to_protect_me_against_covid_19				yes	Shawarin PHC	no		others	They were not ask to come	no
845	yes	yes	25–29	29	female	tertiary		christianity		caregivers_bringing_their_children_for_i		Nurse	no						no	no	no		disagree	disagree	disagree	disagree	disagree	agree	disagree	disagree	disagree	disagree	disagree	no			yes	yes	to_protect_me_against_covid_19, others	To boost my immune system			yes	Oluyole PHC	yes	Oluyole PHC			no
846	yes	yes	40–44	42	male	no_formal_education		islam		others	Community member	Farmer	no						no	no	no		agree	agree	don_t_know	disagree	don_t_know	agree	don_t_know	don_t_know	don_t_know	don_t_know	don_t_know	no			no	no			fear_of_side_effects		no		no				no
847	yes	yes	25–29	25	female	no_formal_education		islam		caregivers_bringing_their_children_for_i		Nothing	no	1500					no	no	no		disagree	agree	disagree	disagree	disagree	disagree	don_t_know	don_t_know	don_t_know	disagree	disagree	no			no	no			others	No body ask them to do it	no		no				no
848	yes	yes	55+	70	male	no_formal_education	Self effort	christianity		others	Outpatient	Construction contractor	no						no	no	no		disagree	agree	disagree	disagree	disagree	agree	disagree	disagree	disagree	agree	disagree	no			yes	yes	to_protect_me_against_covid_19, to_comply_with_the_government_, for_travel_purpose				yes	Apete PHC	yes	Apete			no
849	yes	yes	30–34	30	female	no_formal_education		islam		caregivers_bringing_their_children_for_i		Non	no	4000					no	no	no		agree	don_t_know	disagree	disagree	disagree	disagree	agree	agree	agree	agree	agree	no			no	no			lack_of_trust_in_the_quality_o		no		no				no
850	yes	yes	30–34	33	female	tertiary		islam		caregivers_bringing_their_children_for_i		Accountant	no						no	no	no		disagree	disagree	disagree	disagree	disagree	agree	disagree	disagree	disagree	disagree	disagree	no			yes	yes	to_protect_me_against_covid_19, for_travel_purpose				yes	Oluyole PHC	yes	Oluyole PHC			yes
851	yes	yes	30–34	30	female	no_formal_education		islam		caregivers_bringing_their_children_for_i		Non	no	6000					no	no	no		disagree	agree	don_t_know	disagree	disagree	disagree	don_t_know	don_t_know	don_t_know	don_t_know	disagree	no			no	no			others	She was sick	no		no				no
852	yes	yes	20–24	24	female	no_formal_education		islam		others	Community member	Food seller	no	3000					no	no	no		agree	agree	agree	disagree	agree	agree	agree	don_t_know	agree	agree	don_t_know	no			no	no			others	Not aware	no		no				no
853	yes	yes	20–24	23	female	secondary		islam		caregivers_bringing_their_children_for_i		Non	no	8000					no	no	no		disagree	agree	agree	disagree	disagree	agree	don_t_know	disagree	disagree	disagree	disagree	no			no	yes	to_protect_me_against_covid_19				yes	Shuwarin School	no		others	Just like that	no
854	yes	yes	25–29	26	female	secondary		islam		others	Community member	Business	no	4500					no	no	no		agree	agree	agree	disagree	agree	agree	agree	don_t_know	don_t_know	agree	don_t_know	no			yes	yes	to_comply_with_the_government_, to_protect_me_against_covid_19, for_travel_purpose				yes	Katanga PHC	no		because_of_the_side_effect_of_the_previo		no
855	yes	yes	20–24	23	male	tertiary		islam		healthcare_provider		RI Provider	no	5000	yes	yes	yes	yes					disagree	agree	agree	disagree	don_t_know	disagree	don_t_know	don_t_know	agree	don_t_know	don_t_know	no			no	yes	to_protect_me_against_covid_19				yes	Shuwarin PHC	yes	Shuwarin PHC			no
856	yes	yes	35–39	38	male	primary		islam		others	Community member	Farmer	no						no	no	no		agree	agree	agree	disagree	agree	agree	agree	agree	agree	agree	don_t_know	no			no	no			fear_of_side_effects		no		no				no
857	yes	yes	20–24	20	female	no_formal_education		islam		others	Community member	Civil servant	yes	40000					no	no	no		agree	agree	agree	disagree	agree	agree	don_t_know	agree	agree	agree	don_t_know	yes	no		yes	yes	to_comply_with_the_government_, to_protect_me_against_covid_19				yes	Dutse medical health center	no		vaccine_not_available		no
858	yes	yes	40–44	40	male	secondary		islam		others	Community member	Security	yes	30000					no	no	no		agree	agree	agree	disagree	agree	agree	agree	don_t_know	don_t_know	agree	don_t_know	no			yes	no			others	Too much work	no		no				no
859	yes	yes	30–34	33	female	tertiary	Mtech.	christianity		others	Family planning	Farmer	no	70000					no	no	no		disagree	disagree	disagree	disagree	disagree	agree	disagree	disagree	disagree	disagree	disagree	no			no	no			fear_of_side_effects		no		no				no
860	yes	yes	25–29	25	female	no_formal_education		islam		others	Community member	Business	no	3500					no	no	no		agree	agree	agree	disagree	agree	agree	don_t_know	agree	don_t_know	agree	don_t_know	no			yes	no			lack_of_trust_in_the_governmen		no		no				no
861	yes	yes	50–54	50	male	no_formal_education		islam		others		None	no						no	no	no		don_t_know	don_t_know	agree	disagree	don_t_know	agree	agree	don_t_know	don_t_know	don_t_know	agree	no			no	yes	to_comply_with_the_government_, to_protect_me_against_covid_19				yes	Shuwarin PHC	no		others	I didn't want to take it	no
862	yes	yes	35–39	36	female	no_formal_education		islam		caregivers_bringing_their_children_for_i		Making of cap	no						no	no	no		disagree	disagree	disagree	disagree	don_t_know	agree	agree	don_t_know	don_t_know	don_t_know	disagree	no			no	no			others	I was told that pregnant women are not allowed to take the vaccine then	no		no				no
863	yes	yes	30–34	30	female	no_formal_education		islam		caregivers_bringing_their_children_for_i		Making of cap	no	3000					no	no	no		disagree	disagree	disagree	disagree	disagree	disagree	agree	don_t_know	don_t_know	don_t_know	disagree	no			no	no			others	I wasn't around when it was going on	no		no				no
864	yes	yes	20–24	24	female	no_formal_education		islam		caregivers_bringing_their_children_for_i		Making of cap	no	6000					no	no	no		disagree	don_t_know	disagree	disagree	don_t_know	agree	agree	don_t_know	don_t_know	don_t_know	don_t_know	no			no	yes	to_comply_with_the_government_, to_protect_me_against_covid_19, to_encourage_others_to_take_it				yes	Gurduba Health Post	no		others	It's just God that did not want me to take it I think	no
865	yes	yes	25–29	29	female	secondary		islam		caregivers_bringing_their_children_for_i		Business woman	no	50000					no	no	no		disagree	disagree	disagree	disagree	disagree	agree	disagree	disagree	disagree	disagree	disagree	no			no	no			lack_of_trust_in_the_quality_o		no		no				no
866	yes	yes	30–34	33	female	no_formal_education		islam		caregivers_bringing_their_children_for_i		Making of pap and akara	no	1000					no	no	no		disagree	disagree	disagree	disagree	don_t_know	agree	agree	don_t_know	don_t_know	don_t_know	don_t_know	no			no	no			others	We did not hear about the vaccine until it was finished	no		no				no
867	yes	yes	30–34	31	male	secondary		islam		others	Visitation to healthcare centre with family	Mining company, fire assay department	no	120000					no	no	no		don_t_know	don_t_know	agree	disagree	agree	agree	agree	agree	don_t_know	agree	agree	no			no	no			others	I haven't had time to get it	no		no				no
868	yes	yes	25–29	27	female	secondary		christianity		caregivers_bringing_their_children_for_i		Business woman	no	50000					no	no	no		disagree	agree	disagree	disagree	agree	agree	disagree	disagree	disagree	disagree	disagree	no			no	no			lack_of_trust_in_the_quality_o		no		no				no
869	yes	yes	30–34	32	female	secondary		islam		others	Outpatient	Chemist	no	50000					no	no	no		disagree	disagree	disagree	disagree	disagree	agree	agree	disagree	disagree	disagree	disagree	no			no	yes	to_comply_with_the_government_, to_protect_me_against_covid_19				yes	Adeleye PHC	yes	Fathima Alaran			no
870	yes	yes	35–39	35	female	tertiary		christianity		healthcare_provider		CHEW	no	17000	yes	no	no	yes					disagree	disagree	disagree	disagree	disagree	agree	disagree	agree	disagree	disagree	disagree	no			no	yes	to_protect_me_against_covid_19				yes	Town planning Oluyole PHC	yes	Odo ona			yes
871	yes	yes	30–34	30	female	tertiary		christianity		others	Family planning	Fashion designer	no						no	no	no		disagree	disagree	disagree	disagree	disagree	agree	disagree	disagree	disagree	disagree	disagree	no			no	no			others	Because I was breastfeeding	no		no				no
872	yes	yes	50–54	53	female	tertiary		christianity		healthcare_provider		Matron	yes		yes	no	no	yes					disagree	agree	disagree	disagree	agree	agree	agree	disagree	disagree	agree	disagree	no			no	yes	to_comply_with_the_government_, to_protect_me_against_covid_19, to_encourage_others_to_take_it, for_travel_purpose				yes	Olode PHC	yes	Alakia PHC			yes
873	yes	yes	25–29	29	male	tertiary		christianity		others		Corp member	yes						no	no	no		agree	agree	don_t_know	agree	agree	don_t_know	don_t_know	don_t_know	don_t_know	don_t_know	don_t_know	yes	no		no	yes	to_protect_me_against_covid_19				yes	Kogi state camp	yes	Kogi state nysc camp			no
874	yes	yes	40–44	42	male	tertiary		christianity		healthcare_provider		Office assistant for health records	no	17000	yes	no	no	no					disagree	disagree	disagree	disagree	disagree	agree	disagree	disagree	disagree	agree	disagree	no			no	yes	to_protect_me_against_covid_19				yes	Oluyole PHC town planning	yes	Moore plantation campus IART			no
875	yes	yes	30–34	32	male	tertiary	Chew	islam		healthcare_provider		2 incharge	yes	90000	yes	no	no	no					disagree	agree	disagree	disagree	agree	agree	agree	don_t_know	don_t_know	don_t_know	disagree	no			no	yes	to_comply_with_the_government_, to_protect_me_against_covid_19, to_encourage_others_to_take_it				yes	Andaza PHC	yes	Shuwarin PHC			no
876	yes	yes	50–54	53	female	tertiary		christianity		healthcare_provider		Community health Officer	yes		yes	no	no	yes					disagree	disagree	disagree	disagree	disagree	agree	agree	disagree	disagree	disagree	disagree	no			no	yes	to_protect_me_against_covid_19				yes	Alakia PHC	yes	Alakia			yes
877	yes	yes	25–29	25	female	primary		islam		others	Came to seek care	House wife	no	2000					no	no	no		disagree	agree	disagree	disagree	agree	agree	agree	agree	disagree	don_t_know	disagree	no			no	no			others		no		no				no
878	yes	yes	20–24	24	female	secondary		islam		caregivers_bringing_their_children_for_i		Health attendant	no						no	no	no		disagree	disagree	disagree	disagree	disagree	agree	disagree	disagree	disagree	disagree	disagree	no			yes	yes	to_protect_me_against_covid_19				yes	Odo ona PHC	no		vaccine_not_available		no
879	yes	yes	40–44	40	male	no_formal_education		islam		others		Farmer	no						no	no	no		disagree	agree	agree	don_t_know	don_t_know	agree	agree	don_t_know	don_t_know	agree	don_t_know	no			no	yes	to_comply_with_the_government_, to_protect_me_against_covid_19				yes	Shuwarin	no		loss_of_vaccine_card, others	I did don't want to continue with it	no
880	yes	yes	20–24	20	female	no_formal_education		islam		others	Came to seek medical care	House wife	no	1500					no	no	no		disagree	agree	agree	disagree	agree	agree	agree	agree	disagree	agree	disagree	no			no	yes	to_protect_me_against_covid_19				yes	Village head house kazuba	no		others		no
881	yes	yes	25–29	28	female	tertiary		christianity		healthcare_provider		Community health worker	yes	17000	yes	no	no	no					disagree	disagree	disagree	disagree	disagree	agree	don_t_know	disagree	disagree	disagree	disagree	yes	no		no	yes	to_protect_me_against_covid_19				yes	Odo ona PHC	yes	Odo ona PHC			yes
882	yes	yes	25–29	29	female	tertiary		islam		healthcare_provider		Community health officer (Npower)	no	30000	yes	yes	yes	no					disagree	disagree	disagree	disagree	disagree	agree	agree	disagree	disagree	disagree	disagree	no			no	yes	to_protect_me_against_covid_19, to_encourage_others_to_take_it				yes	Feesu health center, Iwo (Osun State)	no		because_of_the_side_effect_of_the_previo		no
883	yes	yes	50–54	54	male	no_formal_education		islam		others		Farmer	no						no	no	no		disagree	disagree	agree	disagree	don_t_know	agree	agree	agree	agree	don_t_know	don_t_know	no			no	no			fear_of_side_effects, others	I don't believe in the corona virus talks	no		no				no
884	yes	yes	15–19	19	female	no_formal_education		islam		others	Came to see doctor	Making of rope	no						no	no	no		disagree	disagree	disagree	disagree	disagree	agree	agree	don_t_know	don_t_know	don_t_know	don_t_know	no			no	yes	to_comply_with_the_government_, to_protect_me_against_covid_19, to_encourage_others_to_take_it				yes	Shuwarin PHC	no		vaccine_not_available		no
885	yes	yes	15–19	18	female	secondary		christianity		healthcare_provider		Health care volunteer	no		yes	yes	yes	yes					disagree	disagree	disagree	disagree	disagree	agree	don_t_know	don_t_know	don_t_know	disagree	disagree	no			no	yes	to_protect_me_against_covid_19, for_travel_purpose				yes	Erunmu PHC	yes	Erunmu PHC			no
886	yes	yes	40–44	42	female	no_formal_education		islam		others	Brought my son for treatment	Tailoring	no	15000					no	no	no		disagree	disagree	disagree	disagree	disagree	agree	agree	agree	agree	don_t_know	don_t_know	no			no	no			others	I wasn't around when the vaccination was ongoing	no		no				no
887	yes	yes	35–39	39	female	secondary		islam		healthcare_provider		Auxiliary nurse	no	8000	yes	no	no	no					disagree	disagree	disagree	disagree	disagree	agree	don_t_know	don_t_know	don_t_know	disagree	disagree	no			no	yes	to_protect_me_against_covid_19, to_encourage_others_to_take_it				yes	Adeleye PHC	yes	Erunmu PHC			yes
888	yes	yes	45–49	47	female	tertiary		christianity		healthcare_provider		CHEW	yes	200000	yes	no	no	no					disagree	disagree	disagree	disagree	disagree	agree	disagree	disagree	disagree	disagree	disagree	no			yes	yes	to_protect_me_against_covid_19				yes	Town planning	yes	Odo ona Apata			yes
889	yes	yes	45–49	46	female	tertiary		islam		healthcare_provider		Chief Community health officer	yes		yes	no	no	yes					disagree	disagree	disagree	disagree	disagree	agree	disagree	disagree	disagree	disagree	disagree	no			yes	yes	to_protect_me_against_covid_19				yes	Oluyole PHC	yes	Oluyole PHC			no
890	yes	yes	50–54	51	female	secondary		christianity		healthcare_provider		Community mobilizer	no		yes	no	no	no					disagree	disagree	disagree	disagree	disagree	agree	disagree	disagree	disagree	agree	disagree	yes	no		no	yes	to_protect_me_against_covid_19, to_encourage_others_to_take_it				yes	Adeleye PHC	yes	Adeleye PHC			no
891	yes	yes	25–29	27	female	no_formal_education		islam		others	Came to seek medical care	House wife \ business woman	no	5000					no	no	no		disagree	agree	agree	disagree	agree	agree	agree	agree	disagree	don_t_know	don_t_know	no			no	no			others		no		no				no
892	yes	yes	15–19	19	female	secondary		islam		healthcare_provider		Health care volunteer	no		yes	yes	yes	yes					disagree	agree	disagree	disagree	disagree	agree	agree	don_t_know	don_t_know	agree	disagree	no			no	yes	to_protect_me_against_covid_19				yes	Erunmu PHC	yes	Adeleye PHC			no
893	yes	yes	40–44	40	female	tertiary		islam		caregivers_bringing_their_children_for_i		Business	no						no	no	no		disagree	disagree	disagree	disagree	disagree	agree	disagree	don_t_know	don_t_know	don_t_know	don_t_know	no			no	no			others	Because I was pregnant	no		no				no
894	yes	yes	40–44	40	male	primary		islam		others		Farmer	no	20000					no	no	no		disagree	agree	agree	disagree	agree	agree	agree	agree	don_t_know	don_t_know	disagree	no			no	no			others		no		no				no
895	yes	yes	35–39	35	male	primary		islam		others		Farmer	no	20000					no	no	no		disagree	agree	agree	disagree	agree	agree	agree	agree	don_t_know	don_t_know	agree	no			no	no			others		no		no				no
896	yes	yes	35–39	38	female	tertiary		christianity		caregivers_bringing_their_children_for_i		Hairdresser	no						no	no	no		disagree	disagree	disagree	disagree	disagree	agree	disagree	don_t_know	don_t_know	don_t_know	disagree	no			yes	no			others	Because when they started giving it. I was pregnant.	no		no				no
897	yes	yes	55+	69	female	secondary		christianity		others	Out patient	Trading	no						no	no	no		disagree	agree	disagree	disagree	disagree	agree	agree	don_t_know	don_t_know	don_t_know	don_t_know	no			no	yes	to_comply_with_the_government_				yes	Ejioku PHC	yes	Ejioku PHC			no
898	yes	yes	20–24	22	female	no_formal_education		islam		others	Community member	Business	no	3000					no	no	no		agree	agree	agree	disagree	agree	agree	disagree	agree	disagree	agree	don_t_know	no			no	no			others	It was not brought to our community	no		no				no
899	yes	yes	40–44	42	female	tertiary		christianity		others	Brought someone for treatment	Teaching	no	30000					no	no	no		disagree	disagree	disagree	disagree	don_t_know	agree	agree	disagree	disagree	disagree	disagree	no			no	yes	to_protect_me_against_covid_19, for_travel_purpose				yes	Erunmu Primary Model Facility	no		because_of_the_side_effect_of_the_previo		no
900	yes	yes	25–29	25	female	no_formal_education		islam		others	Community member	Bucharest	no	5000					no	no	no		agree	don_t_know	agree	disagree	agree	agree	disagree	agree	agree	agree	don_t_know	no			no	no			others	I'm not aware of the vaccine	no		no				no
901	yes	yes	25–29	26	male	tertiary		christianity		others	Out patient	Policing	yes	50000					no	no	no		disagree	disagree	disagree	disagree	disagree	agree	disagree	disagree	disagree	disagree	disagree	no			no	yes	to_protect_me_against_covid_19, to_encourage_others_to_take_it				yes	Somewhere in Offa Kwara	no		others	I don't have time	no
902	yes	yes	25–29	29	female	secondary		christianity		caregivers_bringing_their_children_for_i		Business woman	no	5000					no	no	no		disagree	don_t_know	disagree	disagree	don_t_know	agree	agree	disagree	disagree	agree	disagree	no			no	no			others	I was pregnant then, so I was told I can't take it.	no		no				no
903	yes	yes	20–24	22	male	tertiary		christianity		others	Brought his friend for medical care	Student	no						no	no	no		disagree	disagree	disagree	disagree	disagree	agree	disagree	disagree	disagree	disagree	disagree	no			yes	no			others	I don't leave my house, I always stay at home	no		no				no
904	yes	yes	25–29	26	female	no_formal_education		islam		others	Community member	Non	no						no	no	no		agree	agree	don_t_know	disagree	agree	agree	disagree	agree	agree	agree	don_t_know	no			no	no			fear_of_side_effects		no		no				no
905	yes	yes	25–29	29	female	secondary		christianity		others	For Antenatal	Trader	no	5000					no	no	no		disagree	agree	disagree	don_t_know	disagree	agree	don_t_know	agree	disagree	disagree	disagree	no			no	yes	to_protect_me_against_covid_19, to_comply_with_the_government_, for_travel_purpose				yes	Erunmu PHC	no		others	Because I am now pregnant	no
906	yes	yes	25–29	29	female	tertiary		christianity		caregivers_bringing_their_children_for_i		Trader	no						no	no	no		disagree	agree	agree	disagree	disagree	agree	disagree	disagree	disagree	disagree	disagree	no			yes	no			fear_of_side_effects		no		no				no
907	yes	yes	20–24	20	female	no_formal_education		islam		others	Community member	Non	no						no	no	no		agree	agree	disagree	disagree	agree	agree	disagree	disagree	disagree	agree	don_t_know	no			no	no			fear_of_side_effects, lack_of_trust_in_the_governmen		no		no				no
908	yes	yes	35–39	35	female	tertiary		christianity		caregivers_bringing_their_children_for_i		Entrepreneur	no						no	no	no		disagree	disagree	disagree	disagree	disagree	agree	disagree	disagree	disagree	disagree	disagree	no			no	yes	to_protect_me_against_covid_19, to_comply_with_the_government_				yes	Odo ona Apata PHC	yes	Odo ona PHC			no
909	yes	yes	55+	55	female	no_formal_education		islam		others	Community member	Business	no	25000					no	no	no		agree	agree	agree	disagree	agree	agree	don_t_know	disagree	disagree	agree	don_t_know	no			no	yes	to_comply_with_the_government_, to_protect_me_against_covid_19				yes	Shuwarin PHC	no		vaccine_not_available		no
910	yes	yes	25–29	29	female	secondary		christianity		caregivers_bringing_their_children_for_i		I sell Nylon	no	20000					no	no	no		disagree	disagree	disagree	disagree	disagree	agree	disagree	agree	disagree	disagree	disagree	no			no	no			others	I was pregnant then, now they said after 6months.	no		no				no
911	yes	yes	25–29	27	male	secondary		islam		others	Community member	Bread seller	no	30000					no	no	no		agree	don_t_know	agree	agree	agree	agree	agree	don_t_know	don_t_know	agree	don_t_know	yes	no		yes	yes	to_comply_with_the_government_, to_encourage_others_to_take_it, to_protect_me_against_covid_19				yes	Shuwarin PHC	no		because_of_the_side_effect_of_the_previo		no
912	yes	yes	30–34	34	female	tertiary		christianity		others	Outpatient	Teacher	no	2000					no	no	no		disagree	agree	disagree	disagree	disagree	agree	agree	disagree	disagree	disagree	disagree	can_t_remember			no	yes	to_comply_with_the_government_, to_protect_me_against_covid_19				yes	Golden Glory Primary school (Alapata, Ibadan)	yes	God is able college (Idiosa, Ibadan)			no
913	yes	yes	20–24	24	female	tertiary		christianity		caregivers_bringing_their_children_for_i		Teacher	no	8000					no	no	no		disagree	disagree	disagree	disagree	agree	agree	disagree	disagree	disagree	agree	disagree	no			no	no			others	I was pregnant then	no		no				no
914	yes	yes	30–34	33	female	secondary		christianity		others	Out patient	Business woman	no	30000					no	no	no		disagree	disagree	disagree	disagree	disagree	agree	disagree	agree	disagree	disagree	disagree	no			no	yes	to_protect_me_against_covid_19				yes	Odo ona Apata PH	yes	Odo ona apata PHC			yes
915	yes	yes	50–54	51	female	primary		christianity		others	Came to check BP	Entrepreneur	no						no	no	no		disagree	agree	disagree	disagree	disagree	disagree	disagree	disagree	disagree	disagree	disagree	no			no	yes	to_protect_me_against_covid_19				yes	Gbekuba PHC	yes	Gbekuba PHC			no
916	yes	yes	50–54	52	female	secondary		christianity		others	Out patient	Business woman	no						no	no	no		disagree	don_t_know	disagree	disagree	disagree	agree	agree	disagree	disagree	disagree	disagree	no			no	yes	to_protect_me_against_covid_19				yes	Ibaki	yes	Omi			no
917	yes	yes	55+	64	female	primary		christianity		others	I came for treatment	Business woman	no	10000					no	no	no		disagree	disagree	disagree	disagree	disagree	agree	disagree	don_t_know	disagree	disagree	don_t_know	no			no	no			fear_of_side_effects		no		no				no
918	yes	yes	35–39	35	female	primary		islam		caregivers_bringing_their_children_for_i		Trading	no						no	no	no		disagree	disagree	agree	disagree	agree	don_t_know	agree	agree	agree	agree	don_t_know	no			no	no			others	They don't give nursing mother	no		no				no
919	yes	yes	25–29	25	female	secondary		islam		others	Visitation	Hairdresser	no	5000					no	no	no		disagree	disagree	agree	disagree	don_t_know	disagree	disagree	agree	disagree	disagree	disagree	no			no	no			others	I'm a nursing mother	no		no				no
920	yes	yes	25–29	26	female	primary		islam		caregivers_bringing_their_children_for_i		Fashion designer	no	20000					no	no	no		disagree	agree	agree	disagree	agree	agree	agree	agree	agree	agree	don_t_know	no			no	no			others	I was pregnant then	no		no				no
921	yes	yes	20–24	22	female	secondary		islam		caregivers_bringing_their_children_for_i		Chemist	no						no	no	no		disagree	agree	agree	disagree	don_t_know	agree	agree	agree	disagree	agree	disagree	no			no	no			others	I was pregnant then	no		no				no
922	yes	yes	55+	56	female	tertiary		christianity		healthcare_provider		Community Health Extension Worker.	yes		yes	no	no	no					disagree	disagree	disagree	disagree	disagree	agree	disagree	disagree	disagree	disagree	disagree	yes	yes		no	yes	to_protect_me_against_covid_19				yes	Erunmu Health Centre	yes	Erunmu PHC			no
923	yes	yes	25–29	28	female	secondary		christianity		healthcare_provider		Health workers	no	30000	yes	no	no	no					disagree	disagree	disagree	don_t_know	agree	agree	don_t_know	don_t_know	don_t_know	don_t_know	disagree	yes	no		no	yes	to_protect_me_against_covid_19, to_encourage_others_to_take_it, for_travel_purpose, to_comply_with_the_government_, because_it_is_free				yes	Erunmu PHC	yes	Erunmu PHC			no
924	yes	yes	25–29	28	female	primary		christianity		caregivers_bringing_their_children_for_i		Trader	no	5000					no	no	no		disagree	disagree	disagree	disagree	don_t_know	agree	don_t_know	agree	don_t_know	disagree	disagree	no			no	no			others	I was pregnant then,	no		no				no
925	yes	yes	35–39	39	female	tertiary		christianity		others	Pregnant woman	Fashion designer	no						no	no	no		disagree	disagree	disagree	disagree	disagree	agree	disagree	disagree	disagree	agree	disagree	no			yes	no			lack_of_trust_in_the_quality_o, fear_of_side_effects		no		no				no
926	yes	yes	25–29	26	female	tertiary		islam		healthcare_provider		Ri service provider	yes	70000	yes	no	no	no					disagree	disagree	disagree	disagree	agree	agree	disagree	disagree	disagree	disagree	disagree	no			no	yes	to_comply_with_the_government_, to_protect_me_against_covid_19				yes	Lelen kudu phc	yes	Gansta npi			no
927	yes	yes	35–39	35	female	secondary		christianity		others	Out patient	Tailor	no						no	no	no		don_t_know	don_t_know	don_t_know	don_t_know	don_t_know	don_t_know	don_t_know	don_t_know	don_t_know	don_t_know	don_t_know	no			no	no			others	I don't know about it	no		no				no
928	yes	yes	25–29	25	female	no_formal_education		islam		caregivers_bringing_their_children_for_i		House wife	no	2000					no	no	no		disagree	agree	agree	disagree	agree	agree	agree	agree	don_t_know	don_t_know	disagree	no			no	no			others		no		no				no
929	yes	yes	35–39	39	female	tertiary		islam		others	Brought her sister for medical care	Teacher	no						no	no	no		disagree	disagree	disagree	disagree	disagree	agree	disagree	disagree	disagree	disagree	disagree	yes	no		no	yes	to_protect_me_against_covid_19				yes	Oke Ayo PHC	yes	Oke Ayo PHC			no
930	yes	yes	30–34	32	female	secondary		christianity		others	Family planning	Trading	no						no	no	no		disagree	don_t_know	agree	disagree	disagree	disagree	agree	agree	agree	agree	agree	no			no	no			fear_of_side_effects		no		no				no
931	yes	yes	15–19	18	female	no_formal_education		islam		caregivers_bringing_their_children_for_i		House wife	no	1500					no	no	no		disagree	agree	agree	disagree	agree	agree	agree	agree	don_t_know	don_t_know	disagree	no			no	no			others		no		no				no
932	yes	yes	50–54	50	female	secondary		christianity		others	Out patient	Business woman	no						no	no	no		disagree	disagree	disagree	disagree	disagree	agree	agree	agree	disagree	agree	disagree	yes	no		no	yes	to_comply_with_the_government_, to_protect_me_against_covid_19, to_encourage_others_to_take_it, for_travel_purpose				yes	Lagun Hospital	no		because_of_the_side_effect_of_the_previo		no
933	yes	yes	15–19	17	female	primary		islam		caregivers_bringing_their_children_for_i		House wife	no	2000					no	no	no		disagree	agree	agree	disagree	agree	agree	agree	agree	disagree	disagree	disagree	no			no	no			others		no		no				no
934	yes	yes	20–24	24	male	tertiary		islam		healthcare_provider		RI provider	yes		yes	no	no	no					disagree	disagree	disagree	disagree	disagree	agree	disagree	disagree	disagree	disagree	disagree	no			yes	yes	to_comply_with_the_government_, to_protect_me_against_covid_19, to_encourage_others_to_take_it				yes	Dutse MPI	yes	Karna PHC			no
935	yes	yes	50–54	51	female	tertiary		islam		healthcare_provider		CA	yes	100000	yes	no	no	no					disagree	agree	agree	disagree	agree	agree	disagree	disagree	disagree	disagree	disagree	no			no	yes	to_protect_me_against_covid_19				yes	K arewa maternity Hadeja	yes	K arewa maternity hadeji			no
936	yes	yes	40–44	43	female	secondary		islam		others	Family planning	Caterer	no						no	no	no		disagree	agree	disagree	disagree	disagree	disagree	disagree	disagree	disagree	disagree	disagree	yes	no		yes	yes	to_protect_me_against_covid_19, to_comply_with_the_government_				yes	Oke Ayo PHC	yes	Oke Ayo PHC			no
937	yes	yes	45–49	47	male	tertiary		christianity		others	Out-patient	Self employed	no						no	no	no		agree	disagree	disagree	agree	disagree	agree	don_t_know	don_t_know	don_t_know	disagree	disagree	no			no	yes	to_protect_me_against_covid_19				yes	Oke eletu primary health center	yes	Oke eletu primary health center			no
938	yes	yes	25–29	25	female	secondary		christianity		caregivers_bringing_their_children_for_i		Tailor	no	15000					no	no	no		disagree	disagree	disagree	disagree	disagree	agree	disagree	don_t_know	don_t_know	don_t_know	don_t_know	no			no	no			fear_of_side_effects		no		no				no
939	yes	yes	35–39	35	male	tertiary		christianity		healthcare_provider		Field officer	no		yes	yes	yes	yes					disagree	disagree	disagree	disagree	disagree	agree	disagree	agree	agree	disagree	don_t_know	no			no	yes	to_protect_me_against_covid_19, to_encourage_others_to_take_it				yes	Bauchi general hospital	no		others	I still have the intention to take it	no
940	yes	yes	30–34	34	female	tertiary		christianity		others	Medical care	Teacher	no						no	no	no		disagree	disagree	disagree	disagree	disagree	agree	disagree	disagree	disagree	disagree	disagree	yes	no		yes	no			others	I was pregnant initially, and later breastfeeding	no		no				no
941	yes	yes	30–34	30	female	tertiary		christianity		others	Family planning	Fashion designer	no						no	no	no		agree	don_t_know	don_t_know	don_t_know	don_t_know	don_t_know	disagree	don_t_know	disagree	agree	disagree	no			no	no			others	I was pregnant & now breastfeeding	no		no				no
942	yes	yes	40–44	43	female	no_formal_education		islam		caregivers_bringing_their_children_for_i		Making of cap	no						no	no	no		disagree	agree	agree	disagree	don_t_know	agree	agree	don_t_know	don_t_know	disagree	don_t_know	no			no	yes	to_comply_with_the_government_, to_protect_me_against_covid_19, because_others_are_taking_it				yes	Dutse general hospital	no		i_need_to_go_to_where_i_took_the_first_d		no
943	yes	yes	40–44	43	female	secondary		christianity		others	Out patient	Hair dresser	no						no	no	no		agree	don_t_know	agree	agree	don_t_know	agree	don_t_know	don_t_know	disagree	disagree	disagree	no			no	no			others	I wasn't able to access the vaccine around me.	no		no				no
944	yes	yes	55+	56	female	tertiary		christianity		others	Out patient	Business woman	no	10000					no	no	no		disagree	agree	disagree	disagree	disagree	agree	disagree	disagree	disagree	disagree	disagree	no			yes	yes	to_protect_me_against_covid_19				yes	Mosque at asarudeen	yes	Mosque at asarudeen			no
945	yes	yes	30–34	32	female	no_formal_education		islam		caregivers_bringing_their_children_for_i		None	no						no	no	no		disagree	don_t_know	don_t_know	don_t_know	don_t_know	don_t_know	don_t_know	agree	agree	don_t_know	agree	no			no	no			fear_of_side_effects, lack_of_trust_in_the_quality_o, lack_of_trust_in_the_governmen		no		no				no
946	yes	yes	50–54	54	female	secondary		christianity		healthcare_provider		Health assistant	yes		yes	no	no	yes					disagree	agree	disagree	disagree	agree	disagree	disagree	agree	disagree	disagree	disagree	no			yes	yes	to_protect_me_against_covid_19				yes	Oke Bola PHC	yes	Oluyole PHC			no
947	yes	yes	25–29	25	female	no_formal_education		islam		caregivers_bringing_their_children_for_i		House wife	no	2000					no	no	no		disagree	agree	agree	disagree	agree	agree	disagree	disagree	disagree	disagree	disagree	no			no	no			others		no		no				no
948	yes	yes	15–19	18	male	tertiary		christianity		others	Out patient	Student	no						no	no	no		agree	agree	disagree	disagree	disagree	agree	disagree	disagree	disagree	disagree	disagree	no			no	no			others	No time to take it.	no		no				no
949	yes	yes	20–24	23	female	no_formal_education		islam		caregivers_bringing_their_children_for_i		Making of pap	no						no	no	no		disagree	agree	don_t_know	don_t_know	agree	agree	agree	disagree	disagree	don_t_know	don_t_know	no			no	yes	to_comply_with_the_government_, to_protect_me_against_covid_19, to_encourage_others_to_take_it				yes	Dutse general	no		others	I was pregnant during the second dose	no
950	yes	yes	15–19	17	female	no_formal_education		islam		caregivers_bringing_their_children_for_i		House wife	no	1500					no	no	no		disagree	agree	agree	disagree	agree	agree	agree	agree	agree	don_t_know	disagree	no			no	no			others		no		no				no
951	yes	yes	55+	61	female	primary		christianity		others	To check BP	Entrepreneur	no						no	no	no		disagree	disagree	disagree	disagree	disagree	agree	disagree	disagree	disagree	disagree	disagree	no			no	yes	to_protect_me_against_covid_19				yes	Oke Ayo PHC	yes	Oke Ayo PHC			no
952	yes	yes	20–24	20	female	primary		islam		caregivers_bringing_their_children_for_i		None	no						no	no	no		agree	disagree	agree	agree	agree	don_t_know	disagree	agree	agree	agree	don_t_know	no			no	don_t_know					no		no				no
953	yes	yes	35–39	35	female	no_formal_education		islam		caregivers_bringing_their_children_for_i		House wife	no	2500					no	no	no		disagree	agree	agree	disagree	agree	agree	agree	agree	don_t_know	don_t_know	disagree	no			no	no			others		no		no				no
954	yes	yes	35–39	39	female	secondary		christianity		others	Out patient	Business woman	no	20000					no	no	no		disagree	don_t_know	agree	disagree	disagree	agree	disagree	disagree	disagree	disagree	disagree	no			no	yes	to_protect_me_against_covid_19				yes	Oke padi	no		second_dose_is_not_yet_due		no
955	yes	yes	25–29	27	female	no_formal_education		islam		caregivers_bringing_their_children_for_i		Business woman	no	20000					no	no	no		disagree	agree	agree	disagree	agree	agree	agree	don_t_know	disagree	don_t_know	disagree	no			no	no			others		no		no				no
956	yes	yes	30–34	30	female	no_formal_education		islam		caregivers_bringing_their_children_for_i		None	no						no	no	no		disagree	disagree	don_t_know	disagree	agree	agree	disagree	disagree	disagree	don_t_know	disagree	no			no	no			others	I was pregnant then and was told I can not take the vaccine	no		no				no
957	yes	yes	20–24	24	female	secondary		christianity		others	ANC	Hair dresser	no						no	no	no		agree	don_t_know	don_t_know	don_t_know	don_t_know	agree	agree	don_t_know	don_t_know	disagree	don_t_know	no			no	no			others	She was pregnant	no		no				no
958	yes	yes	40–44	41	female	no_formal_education		christianity		others	Family planning	House wife	no	0					no	no	no		don_t_know	don_t_know	don_t_know	agree	agree	agree	agree	don_t_know	don_t_know	agree	agree	no			no	no			it_is_against_my_religious_bel, others	Attend Fulness of God's ministry	no		no				no
959	yes	yes	45–49	46	female	secondary		christianity		others	For medical care	Packaging	no						no	no	no		don_t_know	agree	disagree	don_t_know	don_t_know	agree	agree	don_t_know	don_t_know	disagree	don_t_know	no			no	no			others	Don't know when they were taking it	no		no				no
960	yes	yes	35–39	35	female	tertiary	CHEW	islam		healthcare_provider		Incharge	no		yes	no	no	no					disagree	agree	disagree	disagree	agree	agree	agree	don_t_know	don_t_know	don_t_know	disagree	no			yes	yes	for_travel_purpose, to_encourage_others_to_take_it, to_protect_me_against_covid_19, to_comply_with_the_government_				yes	Limawa health Post	yes	Limawa health Post			no
961	yes	yes	55+	57	female	secondary		christianity		others	Came to check BP	Tailor	no						no	no	no		disagree	disagree	agree	disagree	disagree	agree	agree	disagree	disagree	disagree	don_t_know	no			no	yes	to_protect_me_against_covid_19				yes	Aramoko Ekiti west	no		i_need_to_go_to_where_i_took_the_first_d		no
962	yes	yes	20–24	24	female	tertiary		islam		healthcare_provider		New incentive worker involved in RI	no		yes	yes	yes	yes					disagree	disagree	disagree	disagree	agree	agree	agree	don_t_know	don_t_know	don_t_know	don_t_know	yes	no		no	yes	to_protect_me_against_covid_19, to_encourage_others_to_take_it				yes	KACHI HEALTH POST	no		others		no
963	yes	yes	30–34	34	female	tertiary		christianity		others	Family planning	Entrepreneur	no	0					no	no	no		disagree	disagree	disagree	disagree	disagree	agree	disagree	disagree	disagree	don_t_know	disagree	no			yes	yes	to_protect_me_against_covid_19, have_had_covid_19_infection_be				yes	Oke Ayo PHC	yes	Oke Ayo PHC			no
964	yes	yes	15–19	19	female	no_formal_education		islam		caregivers_bringing_their_children_for_i		None	no						no	no	no		disagree	don_t_know	disagree	disagree	agree	agree	agree	don_t_know	don_t_know	disagree	disagree	no			no	no			others	I wasn't around	no		no				no
965	yes	yes	25–29	25	female	secondary		islam		caregivers_bringing_their_children_for_i		House wife	no	2500					no	no	no		disagree	agree	agree	disagree	agree	agree	agree	agree	don_t_know	don_t_know	disagree	no			no	no			others		no		no				no
966	yes	yes	30–34	34	female	tertiary		christianity		others	Out patient	Hairdresser	no						no	no	no		disagree	disagree	agree	disagree	disagree	agree	agree	disagree	disagree	disagree	agree	no			no	no			fear_of_side_effects		no		no				no
967	yes	yes	20–24	20	female	no_formal_education		islam		caregivers_bringing_their_children_for_i		Making of cap	no	6000					no	no	no		disagree	don_t_know	don_t_know	disagree	disagree	agree	disagree	don_t_know	don_t_know	disagree	disagree	no			no	no			others		no		no				no
968	yes	yes	35–39	38	female	secondary		christianity		others	Check BP	Entrepreneur	no						no	no	no		disagree	disagree	agree	disagree	disagree	agree	disagree	don_t_know	disagree	disagree	disagree	no			no	yes	to_protect_me_against_covid_19				yes	Oke Ayo PHC	yes	Oke Ayo PHC			no
969	yes	yes	30–34	30	female	primary		islam		caregivers_bringing_their_children_for_i		House wife	no	1000					no	no	no		disagree	agree	agree	don_t_know	agree	agree	agree	agree	don_t_know	don_t_know	disagree	no			no	no			others		no		no				no
970	yes	yes	20–24	22	female	no_formal_education		islam		caregivers_bringing_their_children_for_i		None	no						no	no	no		disagree	agree	don_t_know	don_t_know	don_t_know	don_t_know	agree	don_t_know	don_t_know	don_t_know	don_t_know	no			no	no			others	I didn't just want to participate in it	no		no				no
971	yes	yes	45–49	47	female	secondary		christianity		others		Entrepreneur	no						no	no	no		disagree	disagree	disagree	disagree	don_t_know	agree	agree	don_t_know	disagree	disagree	agree	no			yes	yes	to_protect_me_against_covid_19				yes	Oke Ayo PHC	yes	Oke Ayo PHC			no
972	yes	yes	25–29	27	female	no_formal_education		islam		caregivers_bringing_their_children_for_i		House wife	no	2500					no	no	no		disagree	agree	agree	disagree	agree	agree	agree	agree	don_t_know	don_t_know	disagree	no			no	no			others		no		no				no
973	yes	yes	45–49	46	female	tertiary		christianity		others	Seek medical care	Caterer	no						no	no	no		disagree	disagree	disagree	disagree	disagree	agree	don_t_know	don_t_know	don_t_know	disagree	disagree	no			yes	no			others	I was suspecting I was pregnant then, and the fear of infertility because I have never gotten pregnant before	no		no				no
974	yes	yes	15–19	19	female	primary		islam		caregivers_bringing_their_children_for_i		House wife	no	3000					no	no	no		disagree	agree	agree	disagree	agree	agree	agree	agree	don_t_know	don_t_know	disagree	no			no	no			others		no		no				no
975	yes	yes	20–24	23	female	no_formal_education		islam		caregivers_bringing_their_children_for_i		House wife	no	1700					no	no	no		agree	agree	don_t_know	disagree	agree	agree	agree	agree	don_t_know	don_t_know	disagree	no			no	no			others		no		no				no
976	yes	yes	30–34	34	female	tertiary		christianity		caregivers_bringing_their_children_for_i		Entrepreneur	no						no	no	no		disagree	disagree	disagree	disagree	disagree	agree	disagree	disagree	disagree	disagree	disagree	no			no	yes	to_protect_me_against_covid_19				yes	Oke Ayo PHC	yes	Oluyole PHC			no
977	yes	yes	25–29	28	female	primary		islam		caregivers_bringing_their_children_for_i		House wife	no	1500					no	no	no		disagree	agree	agree	agree	agree	agree	agree	agree	don_t_know	don_t_know	disagree	no			no	yes	to_protect_me_against_covid_19				yes	Madobi phc	no		one_dose_is_sufficient_for_protection		no
978	yes	yes	50–54	54	female	secondary		christianity		others	To check BP	Business woman	no						no	no	no		disagree	disagree	disagree	disagree	disagree	agree	agree	don_t_know	disagree	disagree	disagree	no			yes	yes	to_protect_me_against_covid_19				yes	Oke Ayo PHC	yes	Oke Ayo PHC			no
979	yes	yes	35–39	35	female	no_formal_education		islam		caregivers_bringing_their_children_for_i		House wife	no	2500					no	no	no		disagree	agree	agree	disagree	agree	agree	agree	agree	don_t_know	don_t_know	disagree	no			no	no			others		no		no				no
980	yes	yes	15–19	19	female	no_formal_education		islam		caregivers_bringing_their_children_for_i		House wife	no	3000					no	no	no		disagree	agree	agree	disagree	agree	agree	agree	agree	don_t_know	disagree	disagree	no			no	no			others		no		no				no
981	yes	yes	55+	62	female	no_formal_education		christianity		others	To check BP	Cleaner	no						no	no	no		don_t_know	don_t_know	don_t_know	don_t_know	don_t_know	agree	don_t_know	don_t_know	don_t_know	don_t_know	don_t_know	no			no	yes	to_protect_me_against_covid_19				yes	Oke Ayo PHC	yes	Oke Ayo PHC			no
982	yes	yes	25–29	26	female	no_formal_education		islam		caregivers_bringing_their_children_for_i		House wife	no	2000					no	no	no		disagree	agree	agree	disagree	agree	agree	agree	agree	disagree	disagree	disagree	no			no	yes	to_protect_me_against_covid_19				yes	Village head house tofa	no		one_dose_is_sufficient_for_protection		no
983	yes	yes	40–44	43	male	secondary		christianity		others	Brought his aunty for medical care	Barber	no						no	no	no		disagree	disagree	disagree	disagree	disagree	agree	agree	disagree	disagree	disagree	disagree	no			no	yes	to_protect_me_against_covid_19				yes	Oke Ayo PHC	yes	Oke Ayo PHC			no
984	yes	yes	35–39	35	female	tertiary		islam		healthcare_provider		Chew	yes		yes	no	no	no					disagree	disagree	disagree	disagree	agree	agree	disagree	disagree	disagree	disagree	disagree	no			no	yes	to_comply_with_the_government_, to_encourage_others_to_take_it				yes	Sakwaya phc	yes	Sakwaya phc			no
985	yes	yes	25–29	29	female	tertiary		christianity		others	Antenatal	Hairdresser	no						no	no	no		disagree	don_t_know	disagree	disagree	disagree	disagree	disagree	disagree	disagree	disagree	disagree	no			no	no			it_will_lead_to_infertility, others	Now I'm pregnant	no		no				no
986	yes	yes	40–44	42	male	tertiary		christianity		others	Brought someone for antenatal	Real Estate agent	no	0					no	no	no		disagree	disagree	disagree	disagree	disagree	agree	disagree	disagree	disagree	agree	disagree	no			yes	no			lack_of_trust_in_the_quality_o, others	Thinking it might have a negative effect	no		no				no
987	yes	yes	55+	59	female	secondary		christianity		others	To check BP	Hairdresser	no						no	no	no		disagree	disagree	disagree	disagree	disagree	disagree	disagree	disagree	disagree	disagree	disagree	yes	no		yes	yes	to_protect_me_against_covid_19, because_others_are_taking_it				yes	Oluyole PHC	yes	Oke Ayo PHC			no
988	yes	yes	25–29	27	female	tertiary		islam		healthcare_provider		Ri provider	yes	80000	yes	no	no	no					disagree	disagree	disagree	disagree	agree	agree	disagree	disagree	disagree	disagree	disagree	no			no	yes	to_protect_me_against_covid_19				yes	Kudai phc	yes	Kudai phc			yes
989	yes	yes	25–29	29	female	tertiary		christianity		others	Brought son for medical care	Rentals	no						no	no	no		disagree	disagree	disagree	disagree	disagree	agree	disagree	disagree	disagree	disagree	disagree	no			yes	yes	to_protect_me_against_covid_19				yes	Oluyole PHC	yes	Oluyole PHC			no
990	yes	yes	55+	55	female	secondary		christianity		others	To check BP	Fashion designer	no						no	no	no		disagree	disagree	disagree	disagree	disagree	agree	disagree	disagree	disagree	disagree	disagree	no			yes	yes	to_protect_me_against_covid_19				yes	Oke Ayo PHC	yes	Oke Ayo PHC			no
991	yes	yes	40–44	43	male	primary		christianity		others	Brought someone for medical care	Electrician	no						no	no	no		disagree	disagree	disagree	disagree	disagree	agree	disagree	disagree	disagree	disagree	disagree	no			yes	yes	to_protect_me_against_covid_19				yes	Oke Ayo PHC	yes	Oke Ayo PHC			no
992	yes	yes	45–49	46	male	no_formal_education		christianity		others		Fashion designer	no						no	no	no		disagree	disagree	disagree	disagree	disagree	disagree	disagree	disagree	disagree	disagree	disagree	yes	no		yes	yes	to_comply_with_the_government_, to_protect_me_against_covid_19				yes	Oke Ayo PHC	yes	Oke Ayo PHC			no
993	yes	yes	25–29	27	female	secondary		islam		others	For family planning	Fashion designer	no						no	no	no		disagree	disagree	disagree	disagree	disagree	agree	disagree	disagree	disagree	don_t_know	disagree	no			no	yes	to_protect_me_against_covid_19				yes	Oke Ayo PHC	yes	Oluyole PHC			no
994	yes	yes	25–29	28	male	secondary		islam		others	Out patient	Trading	no	40000					no	no	no		disagree	disagree	disagree	disagree	disagree	agree	agree	agree	don_t_know	don_t_know	don_t_know	no			yes	no			others, fear_of_side_effects	I'm not interested	no		no				no
995	yes	yes	45–49	45	female	secondary		christianity		healthcare_provider		Nurse	yes		yes	no	no	yes					disagree	disagree	disagree	disagree	disagree	disagree	disagree	disagree	disagree	disagree	disagree	no			yes	yes	to_protect_me_against_covid_19				yes	Oluyole PHC	yes	Oke Ayo PHC			no
996	yes	yes	35–39	39	female	tertiary		christianity		healthcare_provider		Health assistant	yes		yes	no	no	yes					disagree	disagree	disagree	disagree	disagree	agree	disagree	agree	disagree	disagree	disagree	no			yes	yes	to_protect_me_against_covid_19				yes	Oluyole PHC	yes	Oluyole PHC			no
997	yes	yes	35–39	35	female	tertiary		christianity		others	Out patient	Business woman	no	50000					no	no	no		disagree	agree	disagree	disagree	disagree	agree	don_t_know	don_t_know	don_t_know	disagree	disagree	no			yes	no			others	Was pregnant and now breastfeeding	no		no				no
998	yes	yes	40–44	43	male	tertiary		islam		healthcare_provider		Incharge	yes	169000	yes	no	no	no					disagree	agree	disagree	disagree	disagree	agree	disagree	disagree	disagree	disagree	disagree	no			no	yes	to_protect_me_against_covid_19, to_encourage_others_to_take_it				yes	Dutse KACHI	yes	Dutse kachi			no
999	yes	yes	20–24	23	female	tertiary		islam		healthcare_provider		Midwife	yes	60000	yes	yes	yes	yes					disagree	agree	agree	disagree	disagree	disagree	disagree	disagree	disagree	disagree	disagree	no			no	yes	to_encourage_others_to_take_it, to_protect_me_against_covid_19, to_comply_with_the_government_, for_travel_purpose				yes	Kudai PHC	yes	Kudai PHC			yes
1000	yes	yes	20–24	20	female	no_formal_education		islam		others		Grinding	no						no	no	no		agree	disagree	agree	agree	don_t_know	don_t_know	don_t_know	agree	agree	don_t_know	agree	no			no	no			others	Because I don't believe there is Covid 19	no		no				no
1001	yes	yes	20–24	20	female	no_formal_education		islam		others		Tailoring	no	2000					no	no	no		disagree	disagree	agree	disagree	disagree	agree	agree	disagree	disagree	don_t_know	disagree	no			no	yes	to_comply_with_the_government_, to_protect_me_against_covid_19				yes	Dutse general hospital	yes	Kudai PHC			no
1002	yes	yes	20–24	23	female	no_formal_education		islam		others		None	no						no	no	no		agree	disagree	agree	agree	agree	don_t_know	don_t_know	agree	agree	agree	don_t_know	no			no	yes	to_comply_with_the_government_				yes	In Baderabe dutse	no		one_dose_is_sufficient_for_protection		no
1003	yes	yes	50–54	54	male	no_formal_education		islam		others	Community member	Non	no						no	no	no		agree	agree	don_t_know	disagree	don_t_know	agree	disagree	don_t_know	disagree	agree	don_t_know	no			yes	no			lack_of_trust_in_the_quality_o		no		no				no
1004	yes	yes	40–44	40	female	no_formal_education		islam		others	Community member	Non	no	3000					no	no	no		agree	agree	agree	disagree	agree	agree	agree	agree	agree	agree	don_t_know	yes	no		no	no			fear_of_side_effects		no		no				no
1005	yes	yes	20–24	20	male	tertiary		christianity		others	Came for second dose of covid 19 Vaccine	Student	no						no	no	no		disagree	disagree	disagree	disagree	disagree	agree	disagree	disagree	disagree	disagree	disagree	no			no	yes	to_comply_with_the_government_				yes	Erunmu PHC	no		others	I was in school and my school is not in ibadan	no
1006	yes	yes	40–44	40	male	tertiary		islam		healthcare_provider		Chew	yes	80000	yes	no	no	no					disagree	disagree	disagree	disagree	agree	agree	disagree	agree	disagree	disagree	disagree	no			yes	yes	to_protect_me_against_covid_19, to_comply_with_the_government_				yes	Takur site health post	yes	Takur site health Post			no
1007	yes	yes	25–29	25	female	no_formal_education		islam		others	Community member	Non	no						no	no	no		agree	agree	disagree	disagree	disagree	agree	agree	agree	disagree	agree	don_t_know	no			no	no			others	It was said only people that are employed by the government will take the vaccine.	no		no				no
1008	yes	yes	40–44	43	female	secondary		christianity		others	Came for the booster dose of covid 19	Trader	no	50000					no	no	no		disagree	disagree	disagree	disagree	disagree	agree	disagree	disagree	disagree	disagree	disagree	no			no	yes	to_comply_with_the_government_				yes	Erunmu PHC	yes	Erunmu PHC			no
1009	yes	yes	40–44	44	female	tertiary		christianity		others	Came to collect covid vaccine	Teacher	yes	50000					no	no	no		disagree	disagree	disagree	disagree	disagree	agree	disagree	disagree	disagree	disagree	disagree	no			no	yes	to_protect_me_against_covid_19				yes	Erunmu health centre	yes	Erunmu health centre			no
1010	yes	yes	50–54	50	female	primary		christianity		others	Came my second dose of covid 19 Vaccine	Trading	no	10000					no	no	no		disagree	don_t_know	agree	disagree	disagree	agree	agree	don_t_know	don_t_know	disagree	disagree	no			no	yes	to_protect_me_against_covid_19, to_comply_with_the_government_				yes	Erunmu PHC	no		others	They said the first dose I took does not require of me to take second dose, but I came for the booster dose today.	no
1011	yes	yes	55+	65	male	primary		christianity		others	Came to collect covid vaccine	Farmer	no						no	no	no		disagree	agree	disagree	disagree	agree	agree	agree	don_t_know	don_t_know	don_t_know	don_t_know	no			no	yes	to_protect_me_against_covid_19				yes	Erunmu health centre	yes	Erunmu health centre			no
1012	yes	yes	25–29	27	male	secondary		islam		others	Came for my booster dose of covid 19	Trader	no	200000					no	no	no		disagree	agree	disagree	disagree	agree	agree	agree	disagree	disagree	disagree	disagree	no			no	yes	to_protect_me_against_covid_19, to_comply_with_the_government_, because_it_is_free				yes	Erunmu PHC	yes	Erunmu PHC			no
1013	yes	yes	40–44	40	male	tertiary		christianity		others		Trader	no	50000					no	no	no		disagree	agree	disagree	disagree	agree	agree	disagree	agree	disagree	disagree	disagree	no			no	yes	to_protect_me_against_covid_19				yes	Erunmu health centre	yes	Erunmu			no
1014	yes	yes	40–44	40	male	primary		islam		others	Came for my third dose of covid 19 Vaccine	Trader	no						no	no	no		disagree	disagree	disagree	disagree	disagree	agree	agree	disagree	disagree	disagree	disagree	no			no	yes	to_protect_me_against_covid_19				yes	Erunmu PHC	yes	Erunmu PHC			yes
1015	yes	yes	40–44	42	female	secondary		islam		others	Came for my booster dose of covid 19 Vaccine	Trading	no	50000					no	no	no		disagree	agree	agree	agree	don_t_know	agree	disagree	disagree	disagree	disagree	disagree	no			no	yes	to_protect_me_against_covid_19				yes	Erunmu PHC	yes	Erunmu PHC			no
1016	yes	yes	40–44	40	female	secondary		islam		others		Wine and beer seller	no	40000					no	no	no		disagree	disagree	disagree	disagree	disagree	agree	disagree	disagree	disagree	disagree	disagree	no			no	yes	to_protect_me_against_covid_19				yes	Erunmu health centre	yes	Erunmu health centre			no
1017	yes	yes	35–39	35	female	tertiary		islam		healthcare_provider		Microbiologist	no		yes	no	no	no					disagree	disagree	disagree	disagree	agree	disagree	disagree	disagree	disagree	disagree	disagree	no			no	yes	to_protect_me_against_covid_19, to_encourage_others_to_take_it				yes	Alakia PHC	yes	Alakia PHC			no
1018	yes	yes	20–24	22	female	secondary		islam		others	Came for vaccination	Fashion designer	no	20000					no	no	no		disagree	disagree	disagree	disagree	disagree	disagree	don_t_know	agree	agree	don_t_know	disagree	no			no	yes	to_protect_me_against_covid_19				yes	Erunmu health centre	yes	Erunmu health centre			no
1019	yes	yes	30–34	30	female	no_formal_education		islam		others	Came for my second dose of covid 19 Vaccine	Food seller	no						no	no	no		disagree	disagree	disagree	disagree	agree	agree	agree	disagree	disagree	don_t_know	don_t_know	no			no	yes	to_protect_me_against_covid_19				yes	Erunmu PHC	no		second_dose_is_not_yet_due		no
1020	yes	yes	30–34	34	female	tertiary		christianity		healthcare_provider		Community health extension worker	yes		yes	no	no	no					disagree	disagree	disagree	disagree	disagree	agree	disagree	disagree	disagree	agree	disagree	no			no	yes	to_protect_me_against_covid_19, to_encourage_others_to_take_it				yes	Kumapayi PHC	yes	Kumapayi PHC			no
1021	yes	yes	40–44	40	female	primary		christianity		others	For vaccine	Trader	no	20000					no	no	no		disagree	disagree	agree	disagree	agree	agree	agree	agree	agree	agree	don_t_know	no			no	yes	to_protect_me_against_covid_19				yes	Erunmu health centre	yes	Erunmu health centre			no
1022	yes	yes	35–39	35	female	primary		christianity		others	Came for my booster dose of covid 19	Trader	no	25000					no	no	no		disagree	disagree	disagree	disagree	disagree	agree	disagree	disagree	disagree	disagree	disagree	no			no	yes	to_comply_with_the_government_				yes	Olodo market	yes	Erunmu PHC			no
1023	yes	yes	30–34	32	female	secondary		islam		others	Came for vaccination	Trader	no	10000					no	no	no		disagree	disagree	disagree	disagree	disagree	agree	agree	agree	disagree	disagree	disagree	no			no	yes	to_protect_me_against_covid_19				yes	Erunmu Health Centre	no		second_dose_is_not_yet_due		no
1024	yes	yes	35–39	35	female	secondary		christianity		others	Came for my first dose of covid 19 Vaccine	Trader	no	10000					no	no	no		disagree	don_t_know	disagree	disagree	disagree	agree	disagree	disagree	disagree	disagree	disagree	no			no	yes	to_protect_me_against_covid_19				yes	Erunmu PHC	no		second_dose_is_not_yet_due		no
1025	yes	yes	35–39	37	female	primary		christianity		others	Came for COVID vaccine	Trading	no						no	no	no		don_t_know	disagree	agree	disagree	disagree	agree	don_t_know	don_t_know	don_t_know	don_t_know	don_t_know	no			no	yes	to_comply_with_the_government_, to_protect_me_against_covid_19, to_encourage_others_to_take_it, for_travel_purpose				yes	Adeleye PHC	no		second_dose_is_not_yet_due		no
1026	yes	yes	50–54	50	female	no_formal_education		islam		others	For vaccination	Trader	no						no	no	no		disagree	don_t_know	disagree	disagree	disagree	agree	agree	don_t_know	disagree	disagree	disagree	no			no	yes	to_protect_me_against_covid_19				yes	Erunmu health centre	yes	Erunmu health centre			no
1027	yes	yes	45–49	45	female	primary		christianity		others	Came for my booster dose of covid 19 Vaccine	Poultry	no	30000					no	no	no		disagree	disagree	disagree	agree	disagree	agree	don_t_know	disagree	disagree	disagree	disagree	no			no	yes	to_protect_me_against_covid_19				yes	Erunmu PHC	yes	Erunmu PHC			no
1028	yes	yes	30–34	30	female	primary		islam		others	Came for my booster dose of covid 19 Vaccine	Trading	no	5000					no	no	no		agree	agree	agree	disagree	agree	agree	agree	disagree	disagree	disagree	don_t_know	no			no	yes	to_protect_me_against_covid_19				yes	Erunmu PHC	yes	Erunmu PHC			no
1029	yes	yes	35–39	36	female	primary		islam		others		Trader	no	10000					no	no	no		disagree	agree	agree	disagree	disagree	agree	agree	don_t_know	disagree	disagree	disagree	no			no	yes	to_protect_me_against_covid_19				yes	Erunmu health centre	yes	Erunmu health centre			no
1030	yes	yes	55+	65	female	no_formal_education		christianity		others	Came for my first dose of covid 19 Vaccine	Trader	no						no	no	no		don_t_know	don_t_know	agree	don_t_know	disagree	agree	don_t_know	disagree	disagree	disagree	don_t_know	no			no	no			others	No where to take it.	no		no				no
1031	yes	yes	40–44	42	male	secondary		christianity		others		Trader	no						no	no	no		disagree	disagree	agree	agree	agree	agree	agree	agree	disagree	disagree	disagree	no			no	yes	to_protect_me_against_covid_19				yes	Erunmu health centre	yes	Erunmu health centre			no
1032	yes	yes	25–29	28	female	primary		christianity		others	Came for my first dose of covid 19 Vaccine.	Trader	no						no	no	no		don_t_know	agree	don_t_know	don_t_know	don_t_know	disagree	disagree	disagree	disagree	disagree	disagree	no			no	yes	to_comply_with_the_government_, to_protect_me_against_covid_19				yes	Erunmu PHC	no		second_dose_is_not_yet_due		no
1033	yes	yes	35–39	37	female	tertiary		christianity		others		Trader, chemist	no	20000					no	no	no		disagree	disagree	disagree	disagree	disagree	agree	agree	disagree	disagree	disagree	disagree	no			no	yes	to_protect_me_against_covid_19				yes	Erumu health centre	yes	Erunmu health centre			no
1034	yes	yes	35–39	35	female	secondary		islam		others	Came for my booster dose of covid 19	Trader	no	40000					no	no	no		don_t_know	don_t_know	don_t_know	don_t_know	disagree	agree	agree	disagree	disagree	disagree	disagree	no			no	yes	to_protect_me_against_covid_19				yes	Erunmu PHC	yes	Erunmu PHC			no
1035	yes	yes	55+	55	female	secondary		christianity		others		Trader	no						no	no	no		disagree	don_t_know	disagree	disagree	disagree	agree	agree	agree	disagree	disagree	disagree	no			yes	yes	to_protect_me_against_covid_19				yes	Erunmu PHC	yes	Erunmu PHC			no
1036	yes	yes	35–39	35	female	secondary		christianity		others	Came for my first dose of covid 19 Vaccine	Trader	no	30000					no	no	no		disagree	disagree	agree	disagree	disagree	don_t_know	don_t_know	disagree	disagree	disagree	disagree	no			no	no			others	The vaccine was not available when I went to the health center.	no		no				no
1037	yes	yes	40–44	41	female	secondary		christianity		others		Trader	no	50000					no	no	no		agree	agree	don_t_know	agree	don_t_know	agree	agree	agree	don_t_know	don_t_know	don_t_know	no			no	yes	to_protect_me_against_covid_19				yes	Erumu Health Centre	no		vaccine_not_available		no
1038	yes	yes	30–34	32	female	secondary		islam		others	Came for my booster dose of covid 19 Vaccine	Hairdresser	no						no	no	no		disagree	don_t_know	don_t_know	disagree	agree	agree	agree	disagree	disagree	disagree	disagree	no			no	yes	to_comply_with_the_government_, to_protect_me_against_covid_19				yes	Erunmu PHC	yes	Erunmu PHC			no
1039	yes	yes	45–49	45	female	primary		islam		others	Came for my second dose of covid 19 Vaccine	Trader	no						no	no	no		disagree	disagree	don_t_know	agree	disagree	agree	don_t_know	disagree	disagree	disagree	disagree	no			no	yes	to_comply_with_the_government_, to_protect_me_against_covid_19				yes	Yidi health center	no		others	I don't have the time	no
1040	yes	yes	40–44	42	female	secondary		christianity		others	Came for my first dose of covid 19 Vaccine.	Trading	no						no	no	no		disagree	disagree	disagree	disagree	disagree	agree	don_t_know	disagree	disagree	disagree	disagree	no			no	no			others	When I wanted to take it, they told me because I didn't have NIN, so i was am not qualified to take the vaccine.	no		no				no
1041	yes	yes	40–44	40	male	primary		islam		others	Came for my first dose of covid 19 Vaccine	Carpenter	no						no	no	no		disagree	agree	disagree	disagree	agree	agree	agree	disagree	disagree	disagree	disagree	no			no	yes	to_protect_me_against_covid_19				yes	Erunmu PHC	no		second_dose_is_not_yet_due		no
1042	yes	yes	15–19	16	female	secondary		christianity		others	Came for my first dose of covid 19 Vaccine	Apprentice	no						no	no	no		disagree	disagree	disagree	don_t_know	disagree	agree	agree	disagree	disagree	disagree	disagree	no			no	yes	to_comply_with_the_government_, to_protect_me_against_covid_19				yes	Erunmu PHC	no		second_dose_is_not_yet_due		no
1043	yes	yes	40–44	41	female	primary		islam		others	Came for my booster dose of covid 19 Vaccine	Trader	no						no	no	no		disagree	disagree	disagree	disagree	disagree	agree	agree	disagree	disagree	disagree	disagree	no			no	yes	to_protect_me_against_covid_19				yes	Erunmu PHC	yes	Erunmu PHC			no
1044	yes	yes	30–34	30	female	secondary		islam		others	Came for my second dose of covid 19 Vaccine	Trading	no						no	no	no		disagree	agree	disagree	disagree	disagree	agree	don_t_know	disagree	disagree	disagree	disagree	no			no	yes	to_protect_me_against_covid_19				yes	Erunmu PHC	no		second_dose_is_not_yet_due		no
1045	yes	yes	40–44	43	female	secondary		christianity		others	For covid-19 vaccination	Trader	no						no	no	no		agree	agree	disagree	disagree	don_t_know	don_t_know	disagree	disagree	disagree	agree	disagree	yes	no		no	yes	to_protect_me_against_covid_19				yes	Via Outreach	yes	Igbogbo PHC			no
1046	yes	yes	55+	68	female	tertiary		christianity		others	For covid-19 vaccination	Retiree	no						no	no	no		agree	disagree	disagree	disagree	don_t_know	agree	disagree	disagree	disagree	agree	disagree	no			no	yes	to_protect_me_against_covid_19				yes	Igbogbo PHC	yes	Igbogbo PHC			yes
1047	yes	yes	55+	60	female	secondary		christianity		others	For covid-19 vaccination	Sand dealer	no						no	no	no		agree	agree	disagree	disagree	don_t_know	agree	disagree	disagree	disagree	disagree	disagree	yes	no		no	yes	to_protect_me_against_covid_19				yes	Igbogbo council	yes	Igbogbo council			yes
1048	yes	yes	55+	70	male	primary		christianity		others	For covid-19 vaccination	Sand dealer	no						no	no	no		agree	disagree	disagree	disagree	don_t_know	don_t_know	agree	disagree	disagree	agree	disagree	no			no	yes	to_comply_with_the_government_				yes	Igbogbo PHC	yes	Igbogbo PHC			yes
1049	yes	yes	40–44	42	female	tertiary		islam		healthcare_provider		CHO	yes		yes	no	no	no					disagree	disagree	disagree	disagree	disagree	agree	disagree	disagree	disagree	disagree	disagree	no			yes	yes	to_protect_me_against_covid_19				yes	Ona ara LGA	yes	Sharp corner PHC			no
1050	yes	yes	50–54	52	female	tertiary		christianity		healthcare_provider		Artisan	no	15000	yes	no	no	no					agree	disagree	disagree	disagree	don_t_know	don_t_know	don_t_know	don_t_know	disagree	agree	disagree	no			no	yes	to_protect_me_against_covid_19				yes	Igbogbo PHC	yes	Igbogbo PHC			yes
1051	yes	yes	35–39	38	female	tertiary		christianity		others	Family planning	Business woman	no	50000					no	no	no		disagree	disagree	disagree	disagree	disagree	agree	agree	disagree	disagree	disagree	disagree	no			yes	no			fear_of_side_effects		no		no				no
1052	yes	yes	50–54	52	female	primary		islam		others	Out patient	Fashion designer	no						no	no	no		disagree	disagree	disagree	agree	agree	agree	disagree	agree	disagree	disagree	disagree	no			no	yes	to_protect_me_against_covid_19				yes	Akuro	yes	Akuro			no
1053	yes	yes	35–39	35	male	secondary		christianity		others	Outpatient	Security officer	no						no	no	no		don_t_know	disagree	agree	disagree	agree	agree	agree	agree	agree	disagree	agree	no			no	no			others	Am okay and fine, and I don't want to take any injection that might affect my healthy life.	no		no				no
1054	yes	yes	45–49	48	female	tertiary		christianity		healthcare_provider		Community Health Officer	yes		yes	no	no	no					disagree	agree	disagree	disagree	disagree	agree	disagree	disagree	disagree	disagree	disagree	yes	no		yes	yes	to_comply_with_the_government_, to_protect_me_against_covid_19, to_encourage_others_to_take_it, for_travel_purpose				yes	Kajorepo PHC	yes	Alakia PHC			no
1055	yes	yes	30–34	33	male	secondary		traditional		others	Patient receiving Covid-19 vaccination	Factory worker	no	200000					no	no	no		disagree	disagree	disagree	disagree	disagree	agree	disagree	disagree	don_t_know	don_t_know	don_t_know	yes	no		no	yes	because_it_is_free, to_protect_me_against_covid_19, to_comply_with_the_government_				yes	O	yes	Oke-eletu			yes
1056	yes	yes	55+	58	female	tertiary		christianity		healthcare_provider		Senior Community Health Extension Worker	yes		yes	no	no	no					disagree	disagree	disagree	disagree	disagree	agree	disagree	disagree	disagree	disagree	disagree	yes	no		yes	yes	to_protect_me_against_covid_19, to_encourage_others_to_take_it				yes	Alakia PHC	yes	Alakia PHC			no
1057	yes	yes	25–29	28	female	secondary		islam		others	Came for pregnancy check up.	Catering	no						no	no	no		don_t_know	don_t_know	disagree	don_t_know	don_t_know	agree	don_t_know	don_t_know	don_t_know	disagree	don_t_know	no			no	no			fear_of_side_effects		no		no				no
1058	yes	yes	15–19	17	female	secondary		christianity		others	Out patient	Hair dressing (apprentice)	no						no	no	no		disagree	disagree	disagree	disagree	disagree	agree	disagree	disagree	disagree	agree	disagree	no			no	no			fear_of_side_effects		no		no				no
1059	yes	yes	30–34	30	female	no_formal_education		islam		caregivers_bringing_their_children_for_i		Non	no						no	no	no		agree	agree	agree	disagree	agree	agree	agree	agree	agree	agree	disagree	no			no	no			others	I was sick during the vaccination sessions	no		no				no
1060	yes	yes	30–34	32	female	tertiary		christianity		healthcare_provider		Health assistant	no		yes	no	no	no					disagree	disagree	disagree	disagree	disagree	agree	disagree	disagree	don_t_know	disagree	disagree	no			no	yes	to_protect_me_against_covid_19				yes	Akuro	yes	Akuro			no
1061	yes	yes	45–49	45	male	tertiary		christianity		others	For covid-19 vaccination	Self Employed	no						no	no	no		agree	agree	disagree	disagree	don_t_know	don_t_know	agree	disagree	disagree	agree	disagree	yes	no		no	yes	to_protect_me_against_covid_19				yes	Igbogbo council	yes	Igbogbo PHC			no
1062	yes	yes	30–34	32	female	secondary		islam		others	Outpatient	Trading	no	50000					no	no	no		don_t_know	disagree	disagree	disagree	disagree	agree	disagree	disagree	disagree	disagree	disagree	no			no	no			others	I was pregnant when I was to take the vaccine.	no		no				no
1063	yes	yes	25–29	29	female	tertiary		christianity		healthcare_provider		Health assistant	no		yes	no	no	no					disagree	disagree	disagree	disagree	agree	agree	disagree	disagree	disagree	disagree	disagree	yes	no		no	yes	to_protect_me_against_covid_19, to_encourage_others_to_take_it, for_travel_purpose				yes	Kajorepo PHC	yes	Kajorepo PHC			yes
1064	yes	yes	20–24	22	female	no_formal_education		islam		caregivers_bringing_their_children_for_i		Non	no						no	no	no		agree	agree	agree	disagree	agree	agree	agree	don_t_know	agree	agree	don_t_know	no			no	yes	to_comply_with_the_government_, to_protect_me_against_covid_19, to_encourage_others_to_take_it				yes	Sakwaya PHC	no		one_dose_is_sufficient_for_protection		no
1065	yes	yes	35–39	35	female	tertiary		islam		others	For covid-19 vaccination	Civil servant	yes						no	no	no		disagree	disagree	disagree	agree	agree	disagree	disagree	disagree	agree	agree	agree	no			no	yes	to_comply_with_the_government_				yes	Igbogbo PHC	yes	Igbogbo			no
1066	yes	yes	15–19	19	female	secondary		christianity		healthcare_provider		Auxiliary nurse	no		yes	yes	yes	yes					disagree	disagree	disagree	disagree	disagree	agree	disagree	disagree	disagree	disagree	disagree	yes	no		no	yes	to_protect_me_against_covid_19, to_encourage_others_to_take_it, for_travel_purpose				yes	Kajorepo PHC	yes	Kajorepo PHC			no
1067	yes	yes	35–39	37	female	tertiary		christianity		healthcare_provider		CHEW	no		yes	yes	no	yes					disagree	disagree	disagree	disagree	disagree	agree	agree	disagree	disagree	disagree	disagree	no			yes	yes	to_protect_me_against_covid_19				yes	Ibadan South west outreach	no		one_dose_is_sufficient_for_protection		no
1068	yes	yes	45–49	49	female	tertiary		islam		healthcare_provider		Health care woker	yes		yes	no	yes	yes					disagree	disagree	disagree	disagree	disagree	agree	disagree	disagree	disagree	disagree	disagree	yes	no		no	yes	to_protect_me_against_covid_19				yes	Badeku health center	yes	Badeku health center			no
1069	yes	yes	55+	58	female	primary		islam		others	For covid-19 vaccination	Trader	no						no	no	no		agree	don_t_know	don_t_know	don_t_know	don_t_know	agree	agree	don_t_know	agree	agree	agree	no			no	yes	to_comply_with_the_government_				yes	Igbogbo PHC	yes	Igbogbo PHC			no
1070	yes	yes	20–24	23	female	secondary		christianity		others	Came for covid vaccination	Project assistant	no	150000					no	no	no		agree	disagree	disagree	disagree	disagree	agree	disagree	disagree	disagree	agree	disagree	yes	no		no	no			others	Busy	no		no				no
1071	yes	yes	40–44	40	female	secondary		christianity		healthcare_provider		Health assistant	no		yes	no	no	no					disagree	disagree	disagree	disagree	disagree	agree	disagree	disagree	disagree	disagree	disagree	yes	no		no	yes	to_protect_me_against_covid_19, to_encourage_others_to_take_it				yes	Kajorepo PHC	yes	Kajorepo PHC			yes
1072	yes	yes	35–39	39	male	secondary		islam		others	For covid-19 vaccination	Event planner	no						no	no	no		don_t_know	disagree	don_t_know	agree	agree	don_t_know	disagree	disagree	disagree	agree	agree	no			no	yes	to_comply_with_the_government_				yes	Igbogbo PHC	yes	Igbogbo PHC			no
1073	yes	yes	35–39	37	male	tertiary		christianity		others	Patient who has received the vaccine	999	no	70000					no	no	no		agree	agree	disagree	disagree	disagree	agree	disagree	disagree	disagree	disagree	disagree	no			no	yes	others	It is compulsory because the company I work with compelled all the staffs to take it			yes	Oke-eletu	yes	Oke-eletu			no
1074	yes	yes	55+	70	female	primary		islam		others	Came for covid vaccination	Trader	no	15000					no	no	no		disagree	agree	disagree	disagree	disagree	agree	disagree	disagree	disagree	agree	disagree	no			no	yes	to_protect_me_against_covid_19				yes	Ipakodo PHC	yes	Ipakodo phc			yes
1075	yes	yes	20–24	24	female	no_formal_education		islam		caregivers_bringing_their_children_for_i		Non	no						no	no	no		agree	agree	agree	disagree	agree	agree	agree	agree	agree	agree	don_t_know	yes	no		no	yes	to_comply_with_the_government_, to_protect_me_against_covid_19				yes	Sakwaya PHC	no		one_dose_is_sufficient_for_protection		no
1076	yes	yes	30–34	33	female	secondary		islam		healthcare_provider		Health assistant	no		yes	yes	yes	yes					disagree	disagree	disagree	disagree	disagree	agree	don_t_know	don_t_know	disagree	disagree	disagree	no			no	yes	to_comply_with_the_government_, to_protect_me_against_covid_19, to_encourage_others_to_take_it, for_travel_purpose				yes	Kajorepo PHC	no		second_dose_is_not_yet_due		no
1077	yes	yes	45–49	47	female	secondary		christianity		others	For covid-19 vaccination	Hair dressing	no						no	no	no		agree	disagree	disagree	disagree	disagree	agree	agree	disagree	disagree	agree	don_t_know	no			no	yes	to_protect_me_against_covid_19				yes	Igbogbo PHC	yes	Igbogbo PHC			no
1078	yes	yes	45–49	48	female	secondary		christianity		others	Came for vaccination	Trader	no	20000					no	no	no		agree	disagree	disagree	disagree	disagree	agree	agree	disagree	disagree	disagree	disagree	no			no	yes	to_protect_me_against_covid_19				yes	lpakodo phc	yes	Ipakodo phc			yes
1079	yes	yes	55+	70	male	tertiary		christianity		others	Outpatient	Retiree	yes						no	no	no		disagree	disagree	disagree	disagree	disagree	agree	don_t_know	disagree	disagree	disagree	disagree	yes	no		no	yes	to_protect_me_against_covid_19				yes	Kojorepo PHC	yes	Kajorepo PHC			yes
1080	yes	yes	25–29	25	female	no_formal_education		islam		others	Brought her child for medical care	Non	no	0					no	no	no		agree	disagree	don_t_know	agree	disagree	disagree	don_t_know	don_t_know	disagree	don_t_know	disagree	no			no	yes	to_protect_me_against_covid_19				yes	Abaya HP	no		others	Just like that	no
1081	yes	yes	40–44	40	female	primary		islam		others	For covid-19 vaccination	Trader	no						no	no	no		agree	disagree	don_t_know	agree	agree	agree	agree	disagree	don_t_know	agree	disagree	no			no	yes	to_protect_me_against_covid_19				yes	Igbogbo PHC	yes	Igbogbo PHC			no
1082	yes	yes	45–49	48	female	tertiary		christianity		healthcare_provider		CHEW	yes	60000	yes	no	no	no					disagree	disagree	disagree	disagree	disagree	agree	agree	agree	agree	disagree	disagree	yes	no		no	yes	to_protect_me_against_covid_19				yes	Bonphoto	yes	Bonphoto			no
1083	yes	yes	55+	64	female	tertiary		christianity		others	Patient receiving Covid-19 vaccination	Retiree	no						no	no	no		disagree	disagree	disagree	disagree	agree	agree	agree	disagree	disagree	don_t_know	don_t_know	no			no	yes	to_comply_with_the_government_, to_protect_me_against_covid_19				yes	Oke-eletu	yes	Oke-eletu			yes
1084	yes	yes	35–39	37	female	tertiary		islam		healthcare_provider		Health assistant	no	10000	yes	no	no	no					disagree	disagree	disagree	disagree	disagree	agree	agree	disagree	disagree	disagree	disagree	yes	no		no	yes	to_comply_with_the_government_, to_protect_me_against_covid_19, for_travel_purpose, to_encourage_others_to_take_it				yes	Kajorepo PHC	yes	Kajorepo PHC			no
1085	yes	yes	45–49	46	male	tertiary		islam		healthcare_provider		OIC	yes	185000	yes	no	no	no					disagree	disagree	disagree	disagree	agree	agree	disagree	agree	disagree	disagree	disagree	no			no	yes	to_protect_me_against_covid_19				yes	Abaya phc	yes	Npi office			no
1086	yes	yes	35–39	35	female	secondary		islam		others	For covid-19 vaccination	Caterer	no						no	no	no		disagree	disagree	disagree	disagree	don_t_know	don_t_know	agree	disagree	disagree	agree	agree	no			no	yes	to_comply_with_the_government_				yes	Igbogbo council	yes	Igbogbo PHC			no
1087	yes	yes	55+	78	male	primary		islam		others	Came for vaccination	Retiree	no						no	no	no		disagree	disagree	disagree	don_t_know	agree	agree	agree	agree	don_t_know	agree	don_t_know	no			no	yes	to_protect_me_against_covid_19				yes	Ipakodo Phc	yes	Ipakodo phc			no
1088	yes	yes	25–29	29	male	tertiary		christianity		healthcare_provider		NYSC health volunteer	no	33000	yes	no	no	no					disagree	disagree	disagree	disagree	disagree	agree	disagree	disagree	disagree	disagree	disagree	yes	no		no	yes	to_protect_me_against_covid_19				yes	Gambari PHC, Ilorin kwara state	yes	Kajorepo PHC			no
1089	yes	yes	25–29	29	female	tertiary		christianity		others	Out patient	Hair stylist	no	70000					no	no	no		disagree	disagree	disagree	disagree	disagree	agree	disagree	disagree	disagree	disagree	disagree	no			no	no			others	I'm breastfeeding	no		no				no
1090	yes	yes	20–24	23	female	no_formal_education		islam		caregivers_bringing_their_children_for_i		Non	no						no	no	no		agree	agree	agree	disagree	agree	agree	agree	don_t_know	don_t_know	agree	don_t_know	no			no	yes	to_comply_with_the_government_, to_protect_me_against_covid_19				yes	Sakwaya PHC	no		one_dose_is_sufficient_for_protection		no
1091	yes	yes	25–29	27	male	tertiary		islam		healthcare_provider		Incharge/ RI provider	no	4173653	yes	no	no	no					disagree	disagree	disagree	disagree	disagree	agree	disagree	disagree	disagree	don_t_know	disagree	no			no	yes	to_protect_me_against_covid_19, to_encourage_others_to_take_it				yes	Chamo PHC	yes	Chamo PHC			yes
1092	yes	yes	30–34	32	female	secondary		islam		others	Covid Vaccine respondent	Makeup Artist	no						no	no	no		agree	don_t_know	disagree	disagree	disagree	agree	agree	disagree	disagree	agree	disagree	no			no	yes	to_protect_me_against_covid_19, to_comply_with_the_government_				yes	Ipakodo Local government	yes	Ori okuta health center			no
1093	yes	yes	15–19	18	female	secondary		christianity		healthcare_provider		Auxiliary nurse trainee	no		yes	yes	yes	yes					disagree	don_t_know	disagree	disagree	disagree	agree	disagree	disagree	disagree	disagree	disagree	no			no	yes	to_protect_me_against_covid_19, for_travel_purpose				yes	Kajorepo PHC	yes	Kajorepo PHC			no
1094	yes	yes	30–34	34	female	secondary		islam		others	Family planning	Trader	no	40000					no	no	no		disagree	disagree	disagree	disagree	disagree	agree	don_t_know	disagree	disagree	disagree	disagree	no			no	no			fear_of_side_effects		no		no				no
1095	yes	yes	20–24	21	male	tertiary		christianity		others	Patient for covid-19	Student	no						no	no	no		agree	agree	disagree	don_t_know	disagree	agree	agree	agree	agree	disagree	agree	yes	no		no	yes	because_others_are_taking_it				yes	Imota health center	no		because_of_the_side_effect_of_the_previo		no
1096	yes	yes	20–24	23	female	tertiary		christianity		others	Came for vaccination	Student	no						no	no	no		agree	disagree	agree	disagree	disagree	agree	disagree	disagree	disagree	agree	disagree	no			no	yes	to_protect_me_against_covid_19, to_encourage_others_to_take_it, for_travel_purpose, to_comply_with_the_government_				yes	Ipakodo phc	yes	Ipakodo phc			no
1097	yes	yes	25–29	25	female	no_formal_education		islam		caregivers_bringing_their_children_for_i		Non	no						no	no	no		agree	agree	don_t_know	disagree	agree	agree	disagree	disagree	don_t_know	agree	don_t_know	yes	no		yes	yes	to_comply_with_the_government_, to_protect_me_against_covid_19, because_others_are_taking_it				yes	Sakwaya PHC	no		one_dose_is_sufficient_for_protection		no
1098	yes	yes	30–34	30	female	tertiary		islam		caregivers_bringing_their_children_for_i		Trading	no						no	no	no		disagree	disagree	disagree	disagree	disagree	agree	don_t_know	agree	disagree	disagree	disagree	no			no	don_t_know	others	Am a nursing mother			no		no				no
1099	yes	yes	25–29	29	female	tertiary		christianity		others	Out patient	Business woman	no	50000					no	no	no		disagree	agree	disagree	disagree	disagree	agree	agree	disagree	disagree	disagree	disagree	no			no	no			others	You were breastfeeding	no		no				no
1100	yes	yes	25–29	28	female	no_formal_education		islam		others	Came to seek medical care	None	no						no	no	no		don_t_know	disagree	agree	don_t_know	agree	don_t_know	disagree	don_t_know	don_t_know	agree	disagree	no			no	no			others	I wasn't fine when the vaccination was ongoing	no		no				no
1101	yes	yes	25–29	25	female	primary		islam		others		House wife	no	2000					no	no	no		agree	agree	don_t_know	disagree	agree	agree	agree	agree	don_t_know	don_t_know	disagree	no			no	no			others		no		no				no
1102	yes	yes	45–49	48	female	primary		islam		others	For covid-19 vaccination	Trader	no						no	no	no		agree	don_t_know	don_t_know	disagree	don_t_know	disagree	disagree	don_t_know	don_t_know	agree	don_t_know	no			no	yes	to_protect_me_against_covid_19				yes	Igbogbo PHC	yes	Igbogbo PHC			yes
1103	yes	yes	35–39	35	female	tertiary		islam		healthcare_provider		Recorder	no		yes	no	no	yes					disagree	disagree	disagree	disagree	disagree	agree	disagree	disagree	disagree	disagree	disagree	no			no	yes	to_protect_me_against_covid_19				yes	Oke Eletu health center	yes	Oke Eletu health center			yes
1104	yes	yes	25–29	25	female	no_formal_education		islam		others	Brought her child	Non	no	0					no	no	no		disagree	disagree	don_t_know	agree	don_t_know	don_t_know	don_t_know	disagree	disagree	disagree	don_t_know	no			no	no			others	Because of long klue	no		no				no
1105	yes	yes	40–44	41	female	secondary		christianity		healthcare_provider		Health carer	no		yes	no	no	no					disagree	agree	disagree	disagree	disagree	agree	agree	disagree	disagree	disagree	disagree	yes	no		no	yes	to_protect_me_against_covid_19				yes	Kajorepo PHC	yes	Kajorepo PHC			no
1106	yes	yes	20–24	22	female	primary		islam		caregivers_bringing_their_children_for_i		Non	no						no	no	no		agree	agree	agree	disagree	agree	agree	don_t_know	don_t_know	don_t_know	don_t_know	don_t_know	yes	no		no	no			fear_of_side_effects		no		no				no
1107	yes	yes	25–29	25	female	no_formal_education		islam		others	For my sons treatment	None	no						no	no	no		don_t_know	don_t_know	don_t_know	don_t_know	don_t_know	don_t_know	don_t_know	don_t_know	don_t_know	don_t_know	don_t_know	no			no	no			others	I wasn't invited for the vaccine	no		no				no
1108	yes	yes	20–24	23	male	tertiary		christianity		others	Patient for covid-19 vaccine	IT Administrator	no						no	no	no		disagree	disagree	disagree	disagree	disagree	agree	disagree	don_t_know	don_t_know	disagree	don_t_know	no			no	yes	others	Work related			yes	Imota health center	yes	Imota health ve			no
1109	yes	yes	25–29	28	female	secondary		islam		others	Brought the baby for medical care	Hair dresser	no						no	no	no		disagree	disagree	disagree	disagree	disagree	disagree	disagree	agree	disagree	agree	agree	no			yes	no			others	Because I was pregnant and now breastfeeding	no		no				no
1110	yes	yes	45–49	49	female	secondary		christianity		others	Came for vaccination	Fashion designing	no						no	no	no		disagree	disagree	disagree	disagree	disagree	agree	disagree	disagree	disagree	disagree	disagree	no			yes	yes	to_protect_me_against_covid_19				yes	Ipakodo phc	yes	Ipakodo phc			yes
1111	yes	yes	35–39	35	male	tertiary		christianity		healthcare_provider		CHO	yes	80000	yes	no	no	no					agree	disagree	disagree	disagree	disagree	agree	disagree	disagree	disagree	agree	disagree	no			yes	yes	to_comply_with_the_government_, to_protect_me_against_covid_19, to_encourage_others_to_take_it, for_travel_purpose				yes	Igbogbo PHC	yes	Igbogbo PHC			yes
1112	yes	yes	30–34	32	female	no_formal_education		islam		caregivers_bringing_their_children_for_i		Non	no						no	no	no		agree	agree	agree	disagree	agree	agree	don_t_know	agree	disagree	agree	don_t_know	yes	no		yes	yes	to_comply_with_the_government_, to_encourage_others_to_take_it, to_protect_me_against_covid_19				yes	Sakwaya PHC	no		vaccine_not_available		no
1113	yes	yes	50–54	53	male	secondary		christianity		others	Out patient	Furniture	no						no	no	no		disagree	agree	disagree	disagree	disagree	agree	disagree	agree	disagree	agree	disagree	no			no	yes	to_protect_me_against_covid_19				yes	Sharp corner	yes	Sharp corner			no
1114	yes	yes	35–39	36	male	secondary		islam		others	Followed wife to bring chipd for medical care	Entrepreneur	no						no	no	no		disagree	disagree	agree	disagree	agree	agree	disagree	agree	disagree	disagree	disagree	no			no	no			fear_of_side_effects		no		no				no
1115	yes	yes	20–24	23	male	tertiary		islam		others	Came for COVID vaccine	Student	no						no	no	no		disagree	agree	disagree	don_t_know	disagree	agree	disagree	agree	disagree	agree	disagree	no			no	no			others	No time	no		no				no
1116	yes	yes	55+	57	male	tertiary	Chew	islam		healthcare_provider		Deputy incharge	yes		yes	yes	yes	yes					disagree	disagree	disagree	disagree	disagree	agree	disagree	don_t_know	don_t_know	disagree	disagree	no			no	yes	to_comply_with_the_government_, to_protect_me_against_covid_19, to_encourage_others_to_take_it				yes	CHAMO PHC	yes	Dutse mpi office			yes
1117	yes	yes	50–54	53	male	tertiary		christianity		others	Came for my second dose of covid 19 Vaccine	Trading	no						no	no	no		disagree	disagree	disagree	disagree	disagree	agree	disagree	disagree	disagree	disagree	disagree	yes	no		no	yes	to_protect_me_against_covid_19				yes	Kajorepo PHC	yes	Kajorepo PHC			no
1118	yes	yes	15–19	18	female	secondary		islam		others	Came for vaccination	Student	no						no	no	no		disagree	disagree	disagree	don_t_know	don_t_know	agree	disagree	don_t_know	don_t_know	disagree	disagree	no			no	yes	for_travel_purpose				yes	Ipakodo phc	no		second_dose_is_not_yet_due		no
1119	yes	yes	25–29	25	female	secondary		islam		others	Casual	Non	no	20000					no	no	no		disagree	agree	don_t_know	disagree	disagree	agree	don_t_know	don_t_know	don_t_know	disagree	disagree	no			no	yes	to_protect_me_against_covid_19				yes	Abaya hp	yes	Abaya hp			no
1120	yes	yes	20–24	22	male	tertiary		christianity		others	For covid-19 vaccination	Student	no						no	no	no		agree	don_t_know	don_t_know	agree	disagree	agree	don_t_know	don_t_know	don_t_know	don_t_know	don_t_know	no			no	yes	to_protect_me_against_covid_19				yes	Igbogbo PHC	yes	Igbogbo PHC			no
1121	yes	yes	25–29	27	female	no_formal_education		islam		caregivers_bringing_their_children_for_i		No	no						no	no	no		agree	agree	agree	disagree	agree	don_t_know	don_t_know	disagree	agree	don_t_know	disagree	yes	no		no	no			fear_of_side_effects		no		no				no
1122	yes	yes	45–49	49	female	primary		islam		others	Came for COVID vaccine	Trading	no						no	no	no		disagree	agree	disagree	agree	don_t_know	agree	agree	don_t_know	don_t_know	don_t_know	don_t_know	no			no	no			others	I stay in the rural area and it's not available there	no		no				no
1123	yes	yes	40–44	40	female	tertiary		christianity		others	Family planning	Entrepreneur	no						no	no	no		disagree	disagree	disagree	disagree	disagree	disagree	don_t_know	don_t_know	disagree	disagree	disagree	no			yes	no			others	I don't have time	no		no				no
1124	yes	yes	55+	59	female	primary		christianity		others	Out patient	Trading	no	40000					no	no	no		disagree	disagree	disagree	disagree	disagree	agree	disagree	disagree	disagree	disagree	disagree	no			yes	yes	to_protect_me_against_covid_19				yes	Sharp corner	yes	Sharp corner			no
1125	yes	yes	25–29	27	female	secondary		christianity		healthcare_provider		CHEW	no		yes	yes	no	yes					disagree	disagree	disagree	disagree	disagree	agree	disagree	don_t_know	disagree	disagree	disagree	no			yes	yes	to_protect_me_against_covid_19				yes	Oke-eletu health center	yes	Oke-eletu health center			yes
1126	yes	yes	50–54	54	female	secondary		islam		others	Came for COVID vaccine	Trading	no						no	no	no		disagree	disagree	disagree	don_t_know	don_t_know	agree	agree	don_t_know	don_t_know	disagree	disagree	no			no	yes	to_protect_me_against_covid_19, to_encourage_others_to_take_it				yes	Olode PHC	no		second_dose_is_not_yet_due		no
1127	yes	yes	30–34	30	female	tertiary		christianity		others	Outpatient	Teaching	no						no	no	no		disagree	disagree	disagree	disagree	disagree	agree	disagree	agree	disagree	disagree	don_t_know	no			no	no			others	Time factor	no		no				no
1128	yes	yes	55+	57	male	primary		islam		others	Out patient	Mechanical engineering	no						no	no	no		disagree	disagree	disagree	disagree	disagree	agree	disagree	agree	disagree	disagree	disagree	no			yes	yes	to_protect_me_against_covid_19				yes	Sharp corner	yes	Sharp corner			no
1129	yes	yes	45–49	48	female	tertiary		christianity		others	Antenatal	Teacher	yes						no	no	no		disagree	disagree	disagree	disagree	disagree	agree	disagree	disagree	disagree	disagree	disagree	no			yes	yes	to_protect_me_against_covid_19, to_comply_with_the_government_				yes	Ido PHC	yes	Ido PHC			no
1130	yes	yes	25–29	25	male	tertiary		islam		healthcare_provider		RI Provider	yes	30000	yes	no	no	no					disagree	agree	disagree	disagree	disagree	disagree	disagree	disagree	disagree	disagree	disagree	no			yes	yes	to_encourage_others_to_take_it, to_protect_me_against_covid_19				yes	Rasheed Shakoni	yes	Abaya PHC			yes
1131	yes	yes	35–39	39	female	secondary		christianity		others	Came for COVID vaccine	Business woman	no						no	no	no		disagree	disagree	disagree	disagree	disagree	agree	don_t_know	don_t_know	don_t_know	agree	don_t_know	no			no	no			others	I haven't gotten chance to take it	no		no				no
1132	yes	yes	55+	60	male	primary		islam		others	Out patient	Electrician	no						no	no	no		disagree	disagree	disagree	disagree	disagree	agree	agree	disagree	disagree	disagree	disagree	no			yes	yes	to_protect_me_against_covid_19				yes	Oke bola	no		second_dose_is_not_yet_due		no
1133	yes	yes	35–39	35	male	tertiary		christianity		others	Brought the sister for antenatal	Entrepreneur	no						no	no	no		disagree	disagree	disagree	disagree	disagree	agree	disagree	agree	disagree	disagree	disagree	no			yes	yes	to_protect_me_against_covid_19				yes	Ido PHC	yes	Ido PHC			no
1134	yes	yes	35–39	37	female	secondary		islam		others	Came for vaccination	Business	no	200000					no	no	no		disagree	disagree	don_t_know	disagree	disagree	agree	don_t_know	disagree	disagree	disagree	don_t_know	no			no	yes	to_protect_me_against_covid_19				yes	Ipakodo phc	yes	Ipakodo phc			yes
1135	yes	yes	30–34	32	female	tertiary		christianity		others	Outpatient	Teaching	no						no	no	no		disagree	disagree	disagree	disagree	disagree	agree	disagree	disagree	disagree	disagree	disagree	no			no	no			others	I was informed that nursing mother is not allowed to take it.	no		no				no
1136	yes	yes	50–54	52	female	tertiary		christianity		healthcare_provider		Community Health Officer	yes	200000	yes	no	no	no					disagree	disagree	disagree	disagree	agree	agree	disagree	disagree	disagree	disagree	disagree	yes	no		no	yes	to_comply_with_the_government_, to_protect_me_against_covid_19, to_encourage_others_to_take_it, for_travel_purpose				yes	Kajorepo PHC	yes	Kajorepo			yes
1137	yes	yes	55+	62	male	primary		islam		others	Out patient	Battery charger	no						no	no	no		disagree	disagree	disagree	disagree	disagree	disagree	disagree	disagree	disagree	disagree	disagree	yes	no		yes	yes	to_protect_me_against_covid_19, to_encourage_others_to_take_it				yes	Oke bola	yes	Sharp corner			no
1138	yes	yes	35–39	39	female	no_formal_education		islam		caregivers_bringing_their_children_for_i		No	no						no	no	no		agree	agree	agree	disagree	agree	agree	disagree	disagree	don_t_know	disagree	disagree	no			no	no			fear_of_side_effects		no		no				no
1139	yes	yes	40–44	43	female	secondary		christianity		healthcare_provider		Community midwifery	yes		yes	no	no	yes					disagree	disagree	disagree	disagree	disagree	agree	disagree	disagree	disagree	disagree	disagree	no			yes	yes	to_protect_me_against_covid_19				yes	Adifase PHC	yes	Adifase PHC			no
1140	yes	yes	30–34	30	female	tertiary		islam		healthcare_provider		Vaccinator	yes		yes	no	no	yes					disagree	disagree	disagree	disagree	disagree	agree	disagree	disagree	disagree	disagree	disagree	no			no	yes	to_protect_me_against_covid_19				yes	Oke-eletu	no		second_dose_is_not_yet_due		no
1141	yes	yes	20–24	20	female	no_formal_education		islam		others	She brought her mother	Non	no	0					no	no	no		disagree	disagree	disagree	agree	don_t_know	don_t_know	agree	disagree	disagree	disagree	disagree	no			no	no			others	She get time	no		no				no
1142	yes	yes	55+	63	female	secondary		christianity		others	Outpatient	Ritiree	yes	100000					no	no	no		disagree	agree	disagree	disagree	disagree	agree	agree	disagree	don_t_know	agree	disagree	no			no	yes	to_protect_me_against_covid_19				yes	Adogba PHC	yes	Kajorepo PHC			yes
1143	yes	yes	55+	69	female	secondary		christianity		others	Vaccination	Trader	no						no	no	no		disagree	disagree	disagree	disagree	disagree	disagree	don_t_know	disagree	don_t_know	agree	disagree	no			yes	yes	to_protect_me_against_covid_19				yes	Ipakodo phc	no		second_dose_is_not_yet_due		no
1144	yes	yes	25–29	26	female	tertiary		islam		healthcare_provider		RI Provider/Covid19	no	5000	yes	no	no	no					agree	agree	agree	disagree	agree	agree	agree	don_t_know	don_t_know	agree	don_t_know	yes	no		no	yes	to_comply_with_the_government_, to_encourage_others_to_take_it, to_protect_me_against_covid_19				yes	Sakwaya PHC	yes	Sakwaya PHC			no
1145	yes	yes	20–24	21	female	tertiary		christianity		healthcare_provider		Health assistant student	no	30000	yes	yes	yes	yes					disagree	disagree	agree	disagree	disagree	agree	disagree	agree	disagree	disagree	don_t_know	no			no	yes	to_comply_with_the_government_, to_protect_me_against_covid_19, to_encourage_others_to_take_it, for_travel_purpose				yes	Kajorepo PHC	yes	Kajorepo PHC			no
1146	yes	yes	25–29	29	male	tertiary		islam		healthcare_provider		RI provider	yes		yes	no	no	no					disagree	agree	agree	disagree	disagree	agree	agree	disagree	disagree	agree	don_t_know	no			no	yes	to_protect_me_against_covid_19, to_encourage_others_to_take_it				yes	Chamo PHC	yes	Chamo PHC			yes
1147	yes	yes	55+	62	male	primary		christianity		others	Out patient	Mechanical	no						no	no	no		disagree	disagree	disagree	disagree	disagree	agree	disagree	disagree	disagree	disagree	disagree	no			yes	yes	to_protect_me_against_covid_19				yes	Sharp corner PHC	yes	Sharp corner PHC			no
1148	yes	yes	25–29	29	female	tertiary		christianity		others	For screening (N-Power)	Hair stylist	yes	30000					no	no	no		disagree	disagree	disagree	disagree	disagree	agree	disagree	agree	disagree	disagree	disagree	no			yes	yes	to_protect_me_against_covid_19				yes	Adifase PHC	yes	Adifase PHC			no
1149	yes	yes	50–54	53	female	tertiary		christianity		others	Outpatient	Teaching	no						no	no	no		disagree	disagree	disagree	disagree	disagree	agree	don_t_know	disagree	disagree	disagree	disagree	no			no	no			lack_of_trust_in_the_quality_o		no		no				no
1150	yes	yes	30–34	30	female	no_formal_education		islam		others	Excorted her sister	Non	no	5000					no	no	no		disagree	agree	disagree	disagree	disagree	disagree	agree	disagree	disagree	disagree	disagree	no			no	yes	to_protect_me_against_covid_19				yes	Dutse secretariat	yes	Dutse Secretariat			no
1151	yes	yes	55+	62	female	no_formal_education		christianity		others	Vaccination	Trader	no						no	no	no		disagree	disagree	disagree	don_t_know	don_t_know	don_t_know	disagree	disagree	disagree	disagree	agree	no			no	yes	to_protect_me_against_covid_19, to_comply_with_the_government_				yes	Ori okuta phc	yes	Ipakodo phc			yes
1152	yes	yes	50–54	50	male	primary		islam		others	Out patient	Panel beater	no						no	no	no		disagree	agree	disagree	disagree	disagree	disagree	disagree	disagree	disagree	disagree	disagree	no			yes	yes	to_protect_me_against_covid_19				yes	Oke bola PHC	yes	Oke bola			no
1153	yes	yes	20–24	20	female	secondary		islam		others	Outpatient	Fashion designer	no						no	no	no		disagree	disagree	disagree	don_t_know	disagree	agree	don_t_know	disagree	don_t_know	disagree	disagree	no			no	yes	to_comply_with_the_government_, to_protect_me_against_covid_19				yes	Kajorepo PHC	no		others	No time	no
1154	yes	yes	55+	62	male	primary		islam		others	Out patient	Artisan	no						no	no	no		disagree	disagree	disagree	disagree	disagree	agree	disagree	agree	don_t_know	disagree	don_t_know	no			yes	yes	to_protect_me_against_covid_19				yes	Sharp corner	yes	Sharp corner			no
1155	yes	yes	25–29	28	female	tertiary		islam		others	Antenatal	Chemist	no						no	no	no		disagree	agree	disagree	disagree	disagree	agree	agree	disagree	disagree	disagree	disagree	no			no	no			fear_of_side_effects, others	And I'm pregnant	no		no				no
1156	yes	yes	20–24	24	female	tertiary		christianity		others	Vaccination	Student	no						no	no	no		agree	don_t_know	disagree	disagree	disagree	disagree	don_t_know	don_t_know	don_t_know	disagree	disagree	no			no	yes	to_comply_with_the_government_				yes	Ipakodo phc	no		second_dose_is_not_yet_due		no
1157	yes	yes	40–44	40	female	secondary		christianity		others	Out patient	Hair dressing	no						no	no	no		disagree	disagree	disagree	disagree	disagree	agree	disagree	disagree	disagree	disagree	disagree	no			no	no			others	Breastfeeding	no		no				no
1158	yes	yes	30–34	32	female	tertiary		islam		healthcare_provider		Lab technician	yes		yes	no	no	no					disagree	agree	disagree	disagree	disagree	agree	disagree	agree	disagree	disagree	disagree	no			no	yes	to_protect_me_against_covid_19				yes	Chamo PHC	yes	Chamo PHC			no
1159	yes	yes	25–29	29	female	secondary		christianity		healthcare_provider		Adoc	no		yes	no	no	yes					disagree	agree	disagree	disagree	disagree	agree	disagree	disagree	disagree	disagree	disagree	no			no	yes	to_protect_me_against_covid_19				yes	Adifase PHC	yes	Adifase PHC			no
1160	yes	yes	20–24	24	female	tertiary		christianity		others	Out patient	Fashion designer	no	90000					no	no	no		disagree	agree	disagree	disagree	agree	agree	disagree	don_t_know	don_t_know	disagree	disagree	no			no	yes	to_protect_me_against_covid_19				yes	Tasued Medical facility	no		others	I couldn't take it because of ASUU strike	no
1161	yes	yes	55+	64	female	tertiary		christianity		others	Outpatient	Retiree	yes						no	no	no		disagree	disagree	disagree	disagree	disagree	agree	agree	disagree	don_t_know	disagree	disagree	no			no	no			others	I don't know the reason why I have not taken it. I might consider taken it later.	no		no				no
1162	yes	yes	40–44	42	male	tertiary		christianity		others	Vaccination	Engineer	no	300000					no	no	no		disagree	disagree	disagree	disagree	disagree	don_t_know	disagree	disagree	disagree	don_t_know	disagree	no			yes	yes	to_protect_me_against_covid_19				yes	Ipakodo phc	yes	Ipakodo phc			yes
1163	yes	yes	40–44	40	female	tertiary		christianity		healthcare_provider		Screening officer for TB	no		yes	no	no	yes					agree	disagree	disagree	agree	disagree	agree	disagree	disagree	disagree	agree	agree	no			no	yes	others	For the fear of mandatory by government			yes	Adifase PHC	yes	Adifase PHC			yes
1164	yes	yes	35–39	38	female	tertiary		christianity		others	Outpatient	Trading	no						no	no	no		disagree	disagree	disagree	disagree	disagree	agree	agree	disagree	disagree	disagree	disagree	no			no	yes	for_travel_purpose				yes	Kajorepo PHC	yes	Kajorepo			no
1165	yes	yes	20–24	21	female	tertiary		christianity		others	Out patient	Business woman	no	15000					no	no	no		disagree	disagree	disagree	disagree	agree	agree	don_t_know	disagree	disagree	agree	disagree	yes	no		no	yes	to_protect_me_against_covid_19, to_encourage_others_to_take_it				yes	Osun state polythenic health facility	no		long_waiting_time		no
1166	yes	yes	40–44	41	female	tertiary		islam		others	Account officer for pry healthcare board	Accountant	yes						no	no	no		disagree	disagree	disagree	disagree	disagree	disagree	disagree	disagree	disagree	disagree	disagree	no			yes	yes	to_comply_with_the_government_, to_protect_me_against_covid_19				yes	Oluyole PHC	yes	Oluyole PHC			yes
1167	yes	yes	55+	62	female	primary		christianity		others	Outpatient	Trading	no						no	no	no		disagree	don_t_know	disagree	disagree	disagree	agree	disagree	disagree	disagree	disagree	disagree	no			no	yes	because_it_is_free, to_comply_with_the_government_				yes	Kajorepo PHC	yes	Kajorepo PHC			no
1168	yes	yes	25–29	25	female	tertiary		christianity		healthcare_provider		CHEW	no	4000	yes	no	no	yes					disagree	disagree	disagree	disagree	agree	agree	agree	agree	disagree	disagree	disagree	no			no	yes	to_protect_me_against_covid_19				yes	School of health tech Akure	yes	State Secretariat Agodi			no
1169	yes	yes	45–49	47	female	secondary		christianity		others	Outpatient	Trading	no						no	no	no		disagree	disagree	disagree	disagree	disagree	agree	agree	disagree	disagree	disagree	disagree	no			no	yes	to_protect_me_against_covid_19				yes	Kajorepo PHC	yes	Kajorepo PHC			no
1170	yes	yes	20–24	20	female	secondary		christianity		others	Out patient	Student	no						no	no	no		disagree	disagree	disagree	disagree	agree	agree	disagree	disagree	disagree	disagree	don_t_know	can_t_remember			yes	yes	to_protect_me_against_covid_19, to_encourage_others_to_take_it, for_travel_purpose				yes	Kajorepo PHC	yes	Alakia PHC			no
1171	yes	yes	40–44	41	female	tertiary		christianity		healthcare_provider		Mobilizer	no		yes	no	yes	yes					disagree	disagree	don_t_know	disagree	don_t_know	agree	don_t_know	don_t_know	disagree	disagree	disagree	no			no	yes	to_protect_me_against_covid_19				yes	Oke eletu phc	yes	Oke eletu phc			yes
1172	yes	yes	50–54	50	female	secondary		christianity		healthcare_provider		Adoc (health Attendant)	yes		yes	no	no	yes					disagree	disagree	disagree	agree	disagree	agree	don_t_know	agree	disagree	disagree	disagree	no			no	yes	to_protect_me_against_covid_19				yes	Adifase PHC	yes	Adifase PHC			yes
1173	yes	yes	50–54	50	female	tertiary		christianity		others	Outpatient	Fashion designer	no						no	no	no		disagree	disagree	disagree	disagree	disagree	disagree	agree	disagree	disagree	disagree	disagree	no			no	yes	to_protect_me_against_covid_19				yes	Kajorepo PHC	yes	Kajorepo PHC			no
1174	yes	yes	45–49	48	female	secondary		christianity		others	For malaria test at the lab	Fashion designer	no						no	no	no		disagree	agree	disagree	disagree	disagree	agree	don_t_know	don_t_know	disagree	disagree	disagree	no			no	yes	to_protect_me_against_covid_19				yes	Outreach at RCCG Apata	yes	Outreach at RCCG Apata			no
1175	yes	yes	50–54	52	female	secondary		christianity		healthcare_provider		Midwife	yes		yes	no	no	yes					disagree	disagree	disagree	don_t_know	disagree	agree	agree	don_t_know	don_t_know	agree	agree	no			no	yes	to_protect_me_against_covid_19				yes	Oluyole PHC	yes	Oluyole PHC			no
1176	yes	yes	45–49	45	female	tertiary		christianity		others	Community member	House wife	no						no	no	no		agree	agree	agree	disagree	disagree	agree	disagree	agree	don_t_know	disagree	disagree	yes	no		no	yes	to_comply_with_the_government_, to_protect_me_against_covid_19, to_encourage_others_to_take_it, for_travel_purpose				yes	Kudai PHC	no		one_dose_is_sufficient_for_protection		no
1177	yes	yes	30–34	33	male	tertiary		islam		others	Community member	Non	no						no	no	no		agree	agree	don_t_know	disagree	agree	agree	disagree	agree	agree	agree	agree	yes	no		yes	yes	to_protect_me_against_covid_19, to_comply_with_the_government_				yes	Wurma PHC	yes	Dutse local government			no
1178	yes	yes	35–39	38	female	tertiary		christianity		healthcare_provider		Nurse	no		yes	no	no	yes					disagree	disagree	disagree	disagree	agree	agree	disagree	agree	disagree	agree	agree	yes	no		yes	yes	to_protect_me_against_covid_19				yes	Akinyele Military hospital Ojo	yes	Akinyele Military hospital Ojo			no
1179	yes	yes	20–24	23	female	tertiary	School of nursing student	christianity		others	Adoc staff	Student nurse	no						no	no	no		disagree	disagree	disagree	agree	agree	agree	disagree	disagree	agree	agree	don_t_know	no			yes	yes	to_protect_me_against_covid_19				yes	Oluyole PHC	yes	Oluyole PHC			yes
1180	yes	yes	20–24	20	female	secondary		christianity		others	student	Student (Chew)	no						no	no	no		disagree	don_t_know	disagree	disagree	agree	agree	disagree	agree	disagree	disagree	disagree	no			no	yes	to_protect_me_against_covid_19				yes	Oyo state college of health science & technology	yes	Oyo state college of health science & technology			no
1181	yes	yes	20–24	20	female	secondary		islam		others	Student	Hygiene student	no						no	no	no		disagree	don_t_know	agree	disagree	agree	agree	don_t_know	don_t_know	don_t_know	don_t_know	disagree	no			no	yes	to_protect_me_against_covid_19				yes	Oniyanrin PHC	yes	Oniyanrin PHC			no
1182	yes	yes	20–24	22	female	secondary		islam		others	Student	Hygiene student	no						no	no	no		disagree	agree	disagree	agree	agree	agree	agree	disagree	disagree	disagree	disagree	no			no	yes	to_protect_me_against_covid_19				yes	Aafin PHC Oyo	no		because_of_the_side_effect_of_the_previo		no
1183	yes	yes	45–49	45	female	tertiary		christianity		healthcare_provider		Chew	no		yes	no	no	no					disagree	disagree	disagree	disagree	disagree	agree	agree	don_t_know	don_t_know	disagree	disagree	no			no	yes	to_protect_me_against_covid_19				yes	Adifase PHC	yes	Adifase PHC			no
1184	yes	yes	30–34	30	male	secondary		christianity		others	For covid-19 vaccination	Transporter	no						no	no	no		agree	don_t_know	disagree	disagree	don_t_know	don_t_know	agree	disagree	disagree	agree	disagree	no			no	yes	to_protect_me_against_covid_19				yes	Igbogbo PHC	yes	Igbogbo PHC			yes
1185	yes	yes	30–34	33	female	tertiary		christianity		healthcare_provider		Chew	no		yes	no	no	yes					disagree	disagree	disagree	disagree	disagree	agree	disagree	disagree	disagree	disagree	disagree	no			no	yes	to_comply_with_the_government_, to_protect_me_against_covid_19				yes	Adifase PHC	yes	Adifase			no
1186	yes	yes	40–44	40	female	tertiary		christianity		caregivers_bringing_their_children_for_i		Teaching	no						no	no	no		disagree	disagree	disagree	disagree	disagree	agree	don_t_know	disagree	disagree	disagree	disagree	no			no	no			fear_of_side_effects, others	I learnt that it has expiry date	no		no				no
1187	yes	yes	25–29	27	female	tertiary		islam		caregivers_bringing_their_children_for_i		Travel consult	no	85000					no	no	no		disagree	disagree	disagree	agree	agree	agree	agree	disagree	disagree	disagree	disagree	no			yes	no			others	When I wanted to take it, I was pregnant	no		no				no
1188	yes	yes	35–39	39	female	secondary		islam		caregivers_bringing_their_children_for_i		Trading	no						no	no	no		disagree	disagree	disagree	disagree	disagree	agree	don_t_know	don_t_know	don_t_know	don_t_know	don_t_know	no			no	no			others	No time	no		no				no
1189	yes	yes	30–34	31	female	tertiary		christianity		caregivers_bringing_their_children_for_i		Self employed	no						no	no	no		disagree	disagree	disagree	disagree	disagree	agree	don_t_know	don_t_know	don_t_know	don_t_know	don_t_know	no			no	no			others	Breastfeeding	no		no				no
1190	yes	yes	30–34	34	female	secondary		christianity		caregivers_bringing_their_children_for_i		Hairdresser	no	100000					no	no	no		disagree	disagree	disagree	agree	disagree	agree	don_t_know	don_t_know	don_t_know	don_t_know	don_t_know	no			no	no			others	I was pregnant	no		no				no
1191	yes	yes	30–34	32	female	tertiary		christianity		caregivers_bringing_their_children_for_i		Teaching	no	20000					no	no	no		disagree	disagree	disagree	agree	disagree	agree	don_t_know	don_t_know	don_t_know	don_t_know	don_t_know	no			no	no			others	Pregnancy and now breastfeeding	no		no				no
1192	yes	yes	35–39	36	female	secondary		islam		caregivers_bringing_their_children_for_i		Trading	no	20000					no	no	no		disagree	don_t_know	disagree	disagree	disagree	agree	disagree	disagree	don_t_know	don_t_know	don_t_know	can_t_remember			no	no			others	I don't even know that there's vaccine	no		no				no
1193	yes	yes	35–39	39	female	tertiary		christianity		caregivers_bringing_their_children_for_i		Anaesthetic technician	yes	181000					no	no	no		disagree	disagree	disagree	disagree	disagree	agree	disagree	disagree	disagree	disagree	disagree	yes	no		yes	yes	to_comply_with_the_government_, to_protect_me_against_covid_19, to_encourage_others_to_take_it, for_travel_purpose				yes	UCH	yes	UCH			no
1194	yes	yes	20–24	22	female	no_formal_education		islam		others		None	no						no	no	no		disagree	agree	disagree	disagree	don_t_know	agree	agree	disagree	disagree	don_t_know	don_t_know	no			no	no			others	I was pregnant then	no		no				no
1195	yes	yes	30–34	32	female	secondary		christianity		others	Came for Antenatal	Hairdresser	no						no	no	no		disagree	disagree	disagree	disagree	disagree	agree	don_t_know	disagree	don_t_know	disagree	disagree	no			no	no			others	I was pregnant when I was to take it.	no		no				no
1196	yes	yes	15–19	17	female	secondary		islam		caregivers_bringing_their_children_for_i		Tailoring	no	5000					no	no	no		don_t_know	don_t_know	don_t_know	don_t_know	don_t_know	don_t_know	don_t_know	don_t_know	don_t_know	don_t_know	don_t_know	no			no	yes	to_protect_me_against_covid_19, to_comply_with_the_government_				yes	Laraba health Post	yes	Laraba health post			no
1197	yes	yes	35–39	37	female	tertiary		christianity		caregivers_bringing_their_children_for_i		Teaching	no	30000					no	no	no		disagree	disagree	disagree	disagree	disagree	agree	disagree	disagree	disagree	disagree	disagree	no			no	no			fear_of_side_effects, others	I was pregnant and now breastfeeding	no		no				no
1198	yes	yes	30–34	32	female	tertiary		islam		healthcare_provider		Ri provider	no	30000	yes	no	no	no					disagree	disagree	disagree	disagree	agree	agree	agree	disagree	agree	disagree	disagree	no			no	yes	to_protect_me_against_covid_19				yes	Madobi phc	yes	Npi office			no
1199	yes	yes	15–19	19	female	no_formal_education		islam		caregivers_bringing_their_children_for_i		None	no						no	no	no		disagree	disagree	disagree	disagree	don_t_know	agree	agree	don_t_know	don_t_know	don_t_know	disagree	no			no	yes	to_comply_with_the_government_, to_protect_me_against_covid_19, to_encourage_others_to_take_it				yes	Laraba health post	no		vaccine_not_available		no
1200	yes	yes	25–29	26	female	tertiary		islam		caregivers_bringing_their_children_for_i		Sales Ambassador	no	50000					no	no	no		disagree	disagree	disagree	disagree	agree	agree	disagree	disagree	agree	agree	disagree	can_t_remember			no	don_t_know					no		no				no
1201	yes	yes	20–24	21	female	no_formal_education		islam		caregivers_bringing_their_children_for_i		Making of cap	no	6000					no	no	no		don_t_know	don_t_know	agree	don_t_know	don_t_know	agree	agree	don_t_know	don_t_know	don_t_know	don_t_know	no			no	no			others	I didn't just go for it	no		no				no
1202	yes	yes	30–34	30	female	secondary		christianity		caregivers_bringing_their_children_for_i		Fashion designing	no						no	no	no		disagree	disagree	disagree	disagree	agree	agree	don_t_know	don_t_know	don_t_know	agree	don_t_know	no			no	no			others	Because of pregnancy I will just go for it	no		no				no
1203	yes	yes	25–29	28	female	tertiary		islam		healthcare_provider		RI Provider	yes	30000	yes	no	no	no					disagree	agree	agree	disagree	disagree	agree	disagree	don_t_know	agree	disagree	disagree	no			no	yes	to_protect_me_against_covid_19				yes	Karnaya PHC	yes	Karnaya PHC			no
1204	yes	yes	20–24	20	female	no_formal_education		islam		caregivers_bringing_their_children_for_i		Making of cap	no	4000					no	no	no		disagree	agree	disagree	disagree	don_t_know	agree	agree	disagree	disagree	don_t_know	disagree	no			no	no			others	They did not come to our area to do it for us	no		no				no
1205	yes	yes	30–34	33	female	tertiary		christianity		caregivers_bringing_their_children_for_i		Business woman	no						no	no	no		disagree	disagree	disagree	disagree	don_t_know	agree	disagree	disagree	disagree	don_t_know	don_t_know	no			no	no			others	Because I was pregnant	no		no				no
1206	yes	yes	25–29	28	female	no_formal_education		islam		caregivers_bringing_their_children_for_i		Making of cap	no	4000					no	no	no		agree	disagree	agree	don_t_know	agree	agree	agree	disagree	disagree	don_t_know	disagree	no			no	no			others	I didn't know that that was anything like vaccine for it	no		no				no
1207	yes	yes	30–34	30	female	secondary		christianity		caregivers_bringing_their_children_for_i		Fashion designer	no	50000					no	no	no		disagree	disagree	disagree	disagree	disagree	agree	disagree	disagree	disagree	disagree	disagree	no			yes	no			others	The vaccine was not available when I came	no		no				no
1208	yes	yes	35–39	38	female	tertiary		christianity		caregivers_bringing_their_children_for_i		Trading	no						no	no	no		disagree	don_t_know	disagree	don_t_know	don_t_know	don_t_know	disagree	disagree	disagree	disagree	disagree	no			no	no			fear_of_side_effects		no		no				no
1209	yes	yes	25–29	27	female	no_formal_education		islam		caregivers_bringing_their_children_for_i		Making of cap	no	1700					no	no	no		agree	don_t_know	agree	agree	don_t_know	agree	agree	don_t_know	don_t_know	don_t_know	don_t_know	no			no	yes	to_comply_with_the_government_				yes	Laraba health Post	no		others	I wasn't told I needed a second dose	no
1210	yes	yes	40–44	41	female	tertiary		christianity		others	Antenatal	Civil Servant	yes	45000					no	no	no		disagree	disagree	disagree	disagree	disagree	agree	don_t_know	disagree	disagree	disagree	disagree	no			no	no			others	I was pregnant when I was to take it	no		no				no
1211	yes	yes	25–29	25	female	no_formal_education		islam		caregivers_bringing_their_children_for_i		Non	no	1500					no	no	no		disagree	agree	disagree	agree	disagree	agree	disagree	disagree	disagree	disagree	disagree	no			no	don_t_know	others	They were given card but not come for the vaccin			no		no				no
1212	yes	yes	30–34	30	female	secondary		christianity		caregivers_bringing_their_children_for_i		Hair dresser	no	15000					no	no	no		disagree	disagree	disagree	disagree	disagree	agree	disagree	agree	disagree	disagree	disagree	no			no	no			fear_of_side_effects		no		no				no
1213	yes	yes	40–44	42	female	tertiary		christianity		caregivers_bringing_their_children_for_i		Civil servant	yes	50000					no	no	no		don_t_know	don_t_know	don_t_know	don_t_know	agree	agree	don_t_know	don_t_know	don_t_know	don_t_know	don_t_know	no			no	yes	to_comply_with_the_government_, to_protect_me_against_covid_19, to_encourage_others_to_take_it, for_travel_purpose				yes	Kajorepo PHC	yes	Kajorepo PHC			no
1214	yes	yes	25–29	25	female	no_formal_education		islam		caregivers_bringing_their_children_for_i		Making of cap	no	6000					no	no	no		don_t_know	disagree	disagree	disagree	don_t_know	agree	agree	don_t_know	don_t_know	don_t_know	disagree	no			no	yes	to_protect_me_against_covid_19, to_encourage_others_to_take_it				yes	Laraba health post	yes	Laraba health Post			yes
1215	yes	yes	30–34	31	female	no_formal_education		christianity		others	Antenatal	Hairdresser	no						no	no	no		disagree	agree	disagree	disagree	disagree	don_t_know	don_t_know	disagree	don_t_know	disagree	disagree	no			no	no			others	I just heard I can take while am breastfeeding.	no		no				no
1216	yes	yes	20–24	20	female	no_formal_education		islam		caregivers_bringing_their_children_for_i		Non	no	5000					no	no	no		disagree	agree	disagree	disagree	disagree	agree	disagree	disagree	disagree	disagree	disagree	no			no	yes	to_comply_with_the_government_				yes	They followed door to door	no		others	They never come back	no
1217	yes	yes	20–24	24	female	tertiary		christianity		caregivers_bringing_their_children_for_i		Teaching	no	30000					no	no	no		disagree	disagree	disagree	disagree	disagree	agree	disagree	disagree	disagree	disagree	disagree	no			no	no			others	I was pregnant when I wanted to collect but will collect it soon	no		no				no
1218	yes	yes	20–24	23	female	secondary		christianity		caregivers_bringing_their_children_for_i		Fashion designer	no						no	no	no		don_t_know	agree	disagree	disagree	agree	agree	don_t_know	don_t_know	don_t_know	agree	disagree	no			no	no			others	Because I was pregnant	no		no				no
1219	yes	yes	40–44	40	female	tertiary		christianity		others	Child Immunization	Trading	no	50000					no	no	no		disagree	disagree	disagree	disagree	disagree	agree	disagree	disagree	don_t_know	disagree	disagree	no			no	yes	to_protect_me_against_covid_19				yes	Egbeda PHC	no		vaccine_not_available		no
1220	yes	yes	20–24	21	female	secondary		christianity		caregivers_bringing_their_children_for_i		Unemployed	no						no	no	no		disagree	disagree	disagree	agree	disagree	agree	disagree	agree	agree	disagree	disagree	no			no	no			fear_of_side_effects, lack_of_trust_in_the_quality_o		no		no				no
1221	yes	yes	35–39	35	female	secondary		christianity		caregivers_bringing_their_children_for_i		Fashion designing	no	25000					no	no	no		disagree	disagree	disagree	disagree	don_t_know	agree	agree	don_t_know	don_t_know	don_t_know	don_t_know	no			no	no			others	I was pregnant	no		no				no
1222	yes	yes	20–24	20	female	primary		islam		caregivers_bringing_their_children_for_i		Non	no						no	no	no		agree	agree	agree	disagree	disagree	agree	don_t_know	agree	agree	don_t_know	disagree	no			no	yes	to_comply_with_the_government_, to_protect_me_against_covid_19				yes	Chamo PHC	no		one_dose_is_sufficient_for_protection		no
1223	yes	yes	45–49	46	female	no_formal_education		christianity		others	Brought her grandchild for immunisation	Entrepreneur	no						no	no	no		disagree	agree	disagree	agree	disagree	agree	disagree	disagree	disagree	disagree	disagree	no			no	no			others	I've been busy	no		no				no
1224	yes	yes	15–19	19	female	secondary		christianity		caregivers_bringing_their_children_for_i		Hair dresser	no	15000					no	no	no		disagree	agree	disagree	disagree	disagree	agree	agree	disagree	disagree	disagree	agree	no			yes	no			others	Was pregnant	no		no				no
1225	yes	yes	25–29	25	female	secondary		islam		others	Child Immunization	Fashion designer	no	40000					no	no	no		disagree	agree	agree	disagree	agree	agree	agree	disagree	don_t_know	don_t_know	don_t_know	no			no	no			others	I was pregnant when I was to take it.	no		no				no
1226	yes	yes	30–34	30	female	tertiary		christianity		caregivers_bringing_their_children_for_i		Trading	no	30000					no	no	no		disagree	disagree	disagree	disagree	disagree	agree	don_t_know	don_t_know	don_t_know	don_t_know	don_t_know	no			no	no			others	Because of pregnancy buy will collect it today	no		no				no
1227	yes	yes	20–24	20	female	no_formal_education		islam		caregivers_bringing_their_children_for_i		Non	no	6000					no	no	no		disagree	agree	disagree	disagree	disagree	agree	disagree	disagree	disagree	disagree	disagree	no			no	yes	to_protect_me_against_covid_19				yes	Karnaya Central Mosque	no		others	She really suffered of the side effect after the vaccine	no
1228	yes	yes	40–44	42	female	tertiary		islam		caregivers_bringing_their_children_for_i		Entrepreneur	no						no	no	no		disagree	agree	disagree	disagree	disagree	agree	disagree	disagree	disagree	disagree	disagree	no			no	no			others	I was pregnant, now I'm breastfeeding	no		no				no
1229	yes	yes	20–24	22	female	secondary		traditional		caregivers_bringing_their_children_for_i		Non	no						no	no	no		agree	agree	agree	disagree	agree	agree	don_t_know	agree	don_t_know	agree	don_t_know	yes	no		no	yes	to_comply_with_the_government_, to_protect_me_against_covid_19, to_encourage_others_to_take_it				yes	Chamo PHC	yes	Chamo PHC			no
1230	yes	yes	30–34	34	female	secondary		christianity		caregivers_bringing_their_children_for_i		Fashion designing	no	30000					no	no	no		disagree	agree	disagree	disagree	disagree	agree	disagree	disagree	disagree	disagree	disagree	no			no	no			others	I am breastfeeding	no		no				no
1231	yes	yes	40–44	42	female	secondary		christianity		caregivers_bringing_their_children_for_i		Make up artist	no	20000					no	no	no		disagree	disagree	disagree	disagree	disagree	agree	disagree	agree	disagree	agree	disagree	no			yes	yes	to_protect_me_against_covid_19				yes	Ibadan central	yes	Ibadan central			no
1232	yes	yes	30–34	32	female	secondary		christianity		others	Child Immunization	Trading	no	20000					no	no	no		disagree	agree	don_t_know	don_t_know	disagree	don_t_know	agree	disagree	don_t_know	disagree	disagree	no			no	yes	to_comply_with_the_government_				yes	Egbeda PHC	no		others	I want to take it on my child Immunization day.	no
1233	yes	yes	25–29	28	female	secondary		christianity		caregivers_bringing_their_children_for_i		Support staff	no						no	no	no		disagree	disagree	disagree	disagree	disagree	agree	disagree	disagree	disagree	disagree	disagree	no			no	yes	others	Because my boss mandate it			yes	Top field company Towgate	yes	Top field company towgate			no
1234	yes	yes	40–44	42	female	secondary		islam		caregivers_bringing_their_children_for_i		Trading	no						no	no	no		disagree	disagree	disagree	disagree	disagree	agree	don_t_know	don_t_know	don_t_know	don_t_know	don_t_know	no			no	no			others	I was pregnant and now breastfeeding	no		no				no
1235	yes	yes	25–29	28	female	tertiary		islam		caregivers_bringing_their_children_for_i		Business woman	no						no	no	no		disagree	don_t_know	disagree	disagree	disagree	agree	don_t_know	disagree	disagree	disagree	disagree	no			no	no			others	Breastfeeding	no		no				no
1236	yes	yes	25–29	27	female	secondary		islam		caregivers_bringing_their_children_for_i		Fashion designing	no						no	no	no		disagree	disagree	disagree	disagree	disagree	agree	don_t_know	don_t_know	don_t_know	don_t_know	don_t_know	no			no	no			others	Because of pregnancy and Breastfeeding	no		no				no
1237	yes	yes	25–29	25	female	secondary		islam		caregivers_bringing_their_children_for_i		Non	no						no	no	no		agree	agree	agree	disagree	agree	agree	don_t_know	agree	agree	agree	don_t_know	yes	no		no	yes	to_comply_with_the_government_, to_protect_me_against_covid_19, to_encourage_others_to_take_it				yes	Dutse MPI Unit	yes	Chamo PHC			no
1238	yes	yes	20–24	20	female	no_formal_education		islam		caregivers_bringing_their_children_for_i		Non	no	8000					no	no	no		disagree	agree	agree	disagree	disagree	agree	don_t_know	disagree	disagree	disagree	disagree	no			no	don_t_know	others	Just like that			no		no				no
1239	yes	yes	40–44	40	female	secondary		islam		others	Child Immunization	Teacher	no	25000					no	no	no		disagree	agree	disagree	disagree	disagree	agree	disagree	disagree	disagree	disagree	disagree	yes	no		no	no			others	I heard I couldn't take it when I was pregnant	no		no				no
1240	yes	yes	25–29	28	female	tertiary		christianity		caregivers_bringing_their_children_for_i		Caterer	no						no	no	no		don_t_know	disagree	disagree	disagree	disagree	agree	agree	don_t_know	don_t_know	disagree	disagree	no			no	no			fear_of_side_effects, others	I don't just feel like taking it as well	no		no				no
1241	yes	yes	25–29	27	female	tertiary		islam		healthcare_provider		Assistant RI provider	no	30000	yes	yes	yes	yes					disagree	disagree	agree	disagree	don_t_know	agree	agree	don_t_know	don_t_know	don_t_know	don_t_know	no			no	yes	to_comply_with_the_government_, to_protect_me_against_covid_19, to_encourage_others_to_take_it				yes	Takur site health post	no		others	I wasn't available when it was going on	no
1242	yes	yes	35–39	38	female	secondary		christianity		caregivers_bringing_their_children_for_i		Business	no						no	no	no		disagree	disagree	disagree	disagree	disagree	agree	agree	don_t_know	don_t_know	don_t_know	don_t_know	no			no	no			others	Because of pregnancy and Breastfeeding	no		no				no
1243	yes	yes	20–24	23	female	tertiary		christianity		caregivers_bringing_their_children_for_i		Fashion	no						no	no	no		disagree	agree	disagree	disagree	agree	agree	don_t_know	agree	disagree	disagree	disagree	no			yes	no			fear_of_side_effects		no		no				no
1244	yes	yes	20–24	22	female	secondary		islam		caregivers_bringing_their_children_for_i		Non	no						no	no	no		agree	agree	agree	agree	agree	agree	don_t_know	don_t_know	agree	agree	don_t_know	yes	no		no	yes	to_comply_with_the_government_, to_protect_me_against_covid_19, for_travel_purpose				yes	Chamo PHC	yes	Chamo PHC			no
1245	yes	yes	40–44	41	female	tertiary		christianity		others	Child Immunization	Trading	no	30000					no	no	no		disagree	disagree	disagree	disagree	disagree	disagree	disagree	disagree	don_t_know	disagree	don_t_know	yes	no		no	no			others	I was pregnant when I was to take it.	no		no				no
1246	yes	yes	35–39	38	female	secondary		christianity		caregivers_bringing_their_children_for_i		Hairdresser	no						no	no	no		disagree	disagree	disagree	disagree	disagree	disagree	agree	don_t_know	don_t_know	don_t_know	don_t_know	no			no	no			others	Because of pregnancy and Breastfeeding	no		no				no
1247	yes	yes	25–29	25	female	no_formal_education		islam		caregivers_bringing_their_children_for_i		Non	no	5000					no	no	no		agree	don_t_know	don_t_know	agree	disagree	don_t_know	don_t_know	disagree	disagree	disagree	disagree	no			no	yes	to_comply_with_the_government_				yes	Close to a mosque	no		others	She is not aware	no
1248	yes	yes	30–34	32	female	secondary		christianity		caregivers_bringing_their_children_for_i		Fashion designer	no						no	no	no		disagree	disagree	disagree	disagree	disagree	agree	disagree	agree	disagree	disagree	disagree	no			yes	no			others	Was pregnant	no		no				no
1249	yes	yes	50–54	54	female	secondary		christianity		others	Brought her grandchild for immunisation	Hairdresser	no						no	no	no		disagree	agree	disagree	disagree	disagree	agree	don_t_know	disagree	disagree	disagree	disagree	no			yes	yes	to_protect_me_against_covid_19				yes	Oluyole PHC	yes	Oluyole PHC			no
1250	yes	yes	20–24	23	female	secondary		islam		caregivers_bringing_their_children_for_i		Non	no						no	no	no		agree	agree	agree	disagree	agree	agree	disagree	disagree	disagree	agree	don_t_know	yes	no		no	yes	to_comply_with_the_government_, to_protect_me_against_covid_19				yes	Chamo PHC	yes	Chamo PHC			no
1251	yes	yes	30–34	32	female	secondary		christianity		others	Child Immunization	Chemist	no						no	no	no		disagree	don_t_know	disagree	disagree	disagree	agree	don_t_know	disagree	disagree	don_t_know	don_t_know	no			no	no			others	I am a nursing mother.	no		no				no
1252	yes	yes	30–34	30	female	tertiary		islam		healthcare_provider		Opd register	no		yes	no	no	no					disagree	disagree	disagree	disagree	disagree	agree	agree	disagree	disagree	disagree	disagree	no			yes	yes	to_protect_me_against_covid_19, to_encourage_others_to_take_it				yes	Mpi dutse	yes	Mpi dutse			no
1253	yes	yes	30–34	32	female	tertiary		christianity		caregivers_bringing_their_children_for_i		Self employed	no	300000					no	no	no		disagree	disagree	disagree	disagree	disagree	agree	disagree	disagree	don_t_know	don_t_know	don_t_know	no			no	no			others	Pregnancy and now breastfeeding	no		no				no
1254	yes	yes	35–39	39	female	secondary		christianity		caregivers_bringing_their_children_for_i		Fashion designer	no						no	no	no		disagree	agree	disagree	disagree	disagree	agree	disagree	agree	disagree	disagree	disagree	no			yes	no			others	No time	no		no				no
1255	yes	yes	20–24	20	female	no_formal_education		islam		caregivers_bringing_their_children_for_i		Non	no	3000					no	no	no		disagree	agree	agree	disagree	disagree	agree	agree	disagree	disagree	don_t_know	disagree	yes	no		no	no			others	Her husband stopped her from taking it	no		no				no
1256	yes	yes			female	secondary		islam		others		Business woman	no	10000					no	no	no		disagree	agree	agree	disagree	agree	agree	agree	agree	don_t_know	agree	disagree	no			no	no			others		no		no				no
1257	yes	yes	35–39	39	female	tertiary		christianity		caregivers_bringing_their_children_for_i		Entrepreneur	no						no	no	no		disagree	disagree	disagree	disagree	disagree	agree	disagree	disagree	don_t_know	agree	disagree	no			no	no			others, fear_of_side_effects	I was pregnant initially	no		no				no
1258	yes	yes	45–49	47	female	no_formal_education		islam		caregivers_bringing_their_children_for_i		Fashion designing	no	100000					no	no	no		agree	don_t_know	disagree	disagree	disagree	agree	agree	don_t_know	don_t_know	don_t_know	don_t_know	yes	no		no	no			others	Because of breastfeeding	no		no				no
1259	yes	yes	15–19	18	female	secondary		islam		caregivers_bringing_their_children_for_i		Non	no						no	no	no		don_t_know	don_t_know	disagree	disagree	disagree	don_t_know	disagree	don_t_know	agree	agree	don_t_know	yes	no		no	yes	to_comply_with_the_government_, to_protect_me_against_covid_19				yes	Chamo PHC	yes	MDI unit			no
1260	yes	yes	35–39	35	female	secondary		islam		caregivers_bringing_their_children_for_i		Hair dresser	no	30000					no	no	no		disagree	disagree	disagree	disagree	disagree	agree	disagree	don_t_know	agree	agree	agree	no			no	no			others	Pregnancy	no		no				no
1261	yes	yes	20–24	24	female	secondary		islam		others	Child Immunization	Self employed	no						no	no	no		disagree	don_t_know	don_t_know	disagree	disagree	agree	don_t_know	disagree	disagree	disagree	disagree	no			no	no			others	I was pregnant when I was to take it.	no		no				no
1262	yes	yes	30–34	30	female	secondary		islam		others	Came for treatment	Selling of food stuffs	no	3000					no	no	no		disagree	agree	disagree	disagree	don_t_know	agree	agree	don_t_know	don_t_know	don_t_know	disagree	no			no	yes	to_protect_me_against_covid_19				yes	Takur site health post	no		others	I wasn't told to come back	no
1263	yes	yes	20–24	22	female	secondary		islam		caregivers_bringing_their_children_for_i		Housemaid	no						no	no	no		disagree	agree	agree	don_t_know	agree	agree	disagree	don_t_know	don_t_know	don_t_know	don_t_know	no			no	yes	to_protect_me_against_covid_19				yes	Odo ona PHC	yes	Oke Ayo PHC			no
1264	yes	yes	30–34	33	female	tertiary		islam		healthcare_provider		Incharge	yes		yes	no	no	no					disagree	agree	agree	disagree	agree	agree	agree	agree	don_t_know	disagree	disagree	no			no	yes	to_protect_me_against_covid_19				yes	Karnaya phc	yes	Karnaya			no
1265	yes	yes	20–24	21	female	secondary		christianity		caregivers_bringing_their_children_for_i		Fashion designer	no						no	no	no		disagree	disagree	disagree	disagree	disagree	disagree	agree	agree	disagree	disagree	disagree	no			yes	no			others	I'm breastfeeding	no		no				no
1266	yes	yes	35–39	38	female	secondary		islam		caregivers_bringing_their_children_for_i		Fashion designing	no						no	no	no		disagree	agree	disagree	disagree	disagree	agree	agree	don_t_know	don_t_know	don_t_know	don_t_know	no			no	no			fear_of_side_effects		no		no				no
1267	yes	yes	20–24	20	female	primary		islam		caregivers_bringing_their_children_for_i		Non	no	0					no	no	no		disagree	agree	disagree	disagree	disagree	disagree	disagree	disagree	disagree	disagree	disagree	no			no	no			others	She is not aware and they never met them	no		no				no
1268	yes	yes	35–39	37	male	tertiary		christianity		others	Patient	Self employed	no						no	no	no		agree	disagree	disagree	disagree	disagree	agree	don_t_know	disagree	disagree	agree	disagree	no			no	no			lack_of_trust_in_the_quality_o, fear_of_side_effects		no		no				no
1269	yes	yes	35–39	35	female	secondary		christianity		others	Child Immunization	Trading	no	20000					no	no	no		disagree	disagree	disagree	disagree	disagree	agree	disagree	disagree	disagree	disagree	disagree	no			yes	yes	to_protect_me_against_covid_19				yes	Egbeda PHC	yes	Egbeda PHC			no
1270	yes	yes	15–19	17	female	secondary		islam		caregivers_bringing_their_children_for_i		Non	no						no	no	no		agree	agree	don_t_know	disagree	agree	agree	don_t_know	agree	agree	agree	don_t_know	no			no	no			fear_of_side_effects		no		no				no
1271	yes	yes	20–24	24	female	secondary		christianity		caregivers_bringing_their_children_for_i		Unemployed	no						no	no	no		disagree	disagree	disagree	disagree	disagree	agree	disagree	disagree	disagree	disagree	disagree	no			yes	no			fear_of_side_effects		no		no				no
1272	yes	yes	30–34	32	female	secondary		islam		caregivers_bringing_their_children_for_i		Trading	no	30000					no	no	no		disagree	don_t_know	agree	don_t_know	don_t_know	don_t_know	agree	don_t_know	don_t_know	don_t_know	don_t_know	no			no	no			others	I've not been informed to get	no		no				no
1273	yes	yes	35–39	35	female	secondary		christianity		caregivers_bringing_their_children_for_i		Hair dresser	no						no	no	no		disagree	agree	disagree	don_t_know	don_t_know	agree	don_t_know	don_t_know	don_t_know	disagree	don_t_know	no			no	no			fear_of_side_effects, others, lack_of_trust_in_the_quality_o	Because I was pregnant	no		no				no
1274	yes	yes	25–29	27	female	no_formal_education		islam		caregivers_bringing_their_children_for_i		Nothing	no	4000					no	no	no		agree	agree	agree	agree	agree	don_t_know	don_t_know	disagree	disagree	disagree	agree	no			no	no			others	Because it is not real	no		no				no
1275	yes	yes	30–34	34	female	tertiary		christianity		others	Patient	Business	no						no	no	no		disagree	disagree	disagree	don_t_know	agree	agree	disagree	disagree	disagree	agree	agree	no			no	no			others	Pregnancy	no		no				no
1276	yes	yes	40–44	42	female	tertiary		christianity		caregivers_bringing_their_children_for_i		Civil servant	yes						no	no	no		agree	disagree	disagree	agree	disagree	agree	agree	disagree	disagree	agree	agree	no			yes	no			lack_of_trust_in_the_governmen		no		no				no
1277	yes	yes	30–34	33	female	secondary		islam		others	Child Immunization	Trading	no	10000					no	no	no		disagree	disagree	disagree	disagree	disagree	agree	disagree	disagree	disagree	disagree	disagree	no			no	no			others	I was pregnant and I was told I could not take the doses.	no		no				no
1278	yes	yes	20–24	20	female	secondary		islam		caregivers_bringing_their_children_for_i		Non	no						no	no	no		agree	agree	don_t_know	disagree	agree	agree	agree	don_t_know	agree	agree	don_t_know	no			yes	no			fear_of_side_effects		no		no				no
1279	yes	yes	30–34	33	female	primary		christianity		caregivers_bringing_their_children_for_i		Trading	no						no	no	no		disagree	disagree	agree	disagree	don_t_know	agree	agree	don_t_know	don_t_know	don_t_know	don_t_know	no			no	no			others	Breastfeeding	no		no				no
1280	yes	yes	25–29	28	female	secondary		christianity		caregivers_bringing_their_children_for_i		House wife	no						no	no	no		disagree	agree	agree	disagree	disagree	agree	agree	don_t_know	don_t_know	agree	don_t_know	no			no	yes	to_protect_me_against_covid_19				yes	Oke Ayo PHC	no		others	I forgot	no
1281	yes	yes	20–24	20	female	secondary		islam		others	Brought herself for medical care	Non	no	0					no	no	no		disagree	agree	don_t_know	disagree	disagree	agree	don_t_know	don_t_know	disagree	agree	don_t_know	yes	no		no	yes	to_protect_me_against_covid_19				yes	Dutse MPI	yes	Fagoji primary			no
1282	yes	yes	35–39	39	female	secondary		islam		others	Child Immunization	Hairdresser	no	20000					no	no	no		disagree	agree	disagree	disagree	disagree	agree	agree	disagree	disagree	disagree	disagree	no			no	no			others	I was pregnant when I was to take it	no		no				no
1283	yes	yes	35–39	36	female	secondary		christianity		caregivers_bringing_their_children_for_i		Business	no	50000					no	no	no		agree	disagree	disagree	agree	disagree	agree	disagree	disagree	disagree	disagree	disagree	no			yes	no			others	Breastfeeding	no		no				no
1284	yes	yes	35–39	36	female	tertiary		christianity		caregivers_bringing_their_children_for_i		Business	no						no	no	no		disagree	disagree	disagree	disagree	disagree	agree	don_t_know	don_t_know	don_t_know	don_t_know	don_t_know	no			no	no			others	Breastfeeding but I'm collecting it today	no		no				no
1285	yes	yes	25–29	27	female	secondary		islam		others	Patient	Fashion designer	no	30000					no	no	no		disagree	disagree	don_t_know	don_t_know	agree	agree	disagree	don_t_know	disagree	agree	don_t_know	no			no	yes	to_protect_me_against_covid_19, because_others_are_taking_it				yes	Phc ipakodo	no		because_of_the_side_effect_of_the_previo		no
1286	yes	yes	25–29	27	female	secondary		islam		caregivers_bringing_their_children_for_i		House wife	no						no	no	no		agree	agree	disagree	disagree	don_t_know	agree	don_t_know	agree	agree	agree	don_t_know	yes	no		no	yes	to_comply_with_the_government_, to_protect_me_against_covid_19, to_encourage_others_to_take_it, because_others_are_taking_it, because_it_is_free				yes	Chamo PHC	no		because_of_the_side_effect_of_the_previo		no
1287	yes	yes	30–34	30	female	secondary		islam		caregivers_bringing_their_children_for_i		Entrepreneur	no						no	no	no		disagree	disagree	disagree	disagree	agree	agree	agree	don_t_know	don_t_know	disagree	disagree	no			no	no			others	I'm nor ready yet, when I'm ready I will collect it	no		no				no
1288	yes	yes	30–34	30	female	primary		christianity		others	Child Immunization	Trading	no						no	no	no		disagree	disagree	disagree	disagree	disagree	don_t_know	disagree	disagree	disagree	disagree	disagree	no			no	no			others	I was pregnant when I was to take it.	no		no				no
1289	yes	yes	20–24	22	female	secondary		islam		caregivers_bringing_their_children_for_i		Chemist	no	20000					no	no	no		disagree	agree	disagree	disagree	disagree	agree	agree	disagree	disagree	disagree	disagree	no			no	no			others	Breastfeeding	no		no				no
1290	yes	yes	20–24	24	female	secondary		christianity		caregivers_bringing_their_children_for_i		Fashion designing	no						no	no	no		don_t_know	agree	disagree	disagree	disagree	agree	don_t_know	disagree	disagree	disagree	disagree	no			no	no			others	Because of pregnancy and now breastfeeding	no		no				no
1291	yes	yes	30–34	30	male	tertiary		christianity		others	Patient	Teacher	no						no	no	no		agree	disagree	disagree	disagree	disagree	agree	disagree	disagree	disagree	don_t_know	disagree	no			no	yes	to_protect_me_against_covid_19, to_comply_with_the_government_, to_encourage_others_to_take_it, for_travel_purpose				yes	Phc ita elewa	yes	Phc ita elewa			no
1292	yes	yes	35–39	38	female	tertiary		islam		caregivers_bringing_their_children_for_i		Forest Researcher	yes						no	no	no		disagree	disagree	disagree	disagree	disagree	agree	disagree	disagree	disagree	disagree	disagree	no			yes	no			others	I was pregnant when it mandatory	no		no				no
1293	yes	yes	35–39	37	female	secondary		christianity		others	Child Immunization	Trading	no						no	no	no		disagree	agree	disagree	disagree	disagree	agree	don_t_know	disagree	disagree	disagree	disagree	no			no	no			others	I was pregnant when I was to take it.	no		no				no
1294	yes	yes	25–29	29	female	secondary		christianity		others	Out patient	Nurse	no	15000					no	no	no		disagree	agree	disagree	disagree	disagree	agree	don_t_know	don_t_know	don_t_know	don_t_know	don_t_know	no			yes	yes	to_protect_me_against_covid_19				yes	Oke bola	yes	Oke bola			no
1295	yes	yes	30–34	30	female	no_formal_education		islam		caregivers_bringing_their_children_for_i		Business	no	10000					no	no	no		disagree	don_t_know	disagree	agree	don_t_know	agree	disagree	disagree	disagree	disagree	agree	no			no	no			others	I don't know about it	no		no				no
1296	yes	yes	35–39	39	female	secondary		christianity		healthcare_provider		Health assistant	yes		yes	no	no	no					disagree	disagree	disagree	disagree	disagree	agree	disagree	disagree	disagree	disagree	disagree	yes	no		no	yes	to_protect_me_against_covid_19				yes	Egbeda PHC	yes	Egbeda PHC			no
1297	yes	yes	15–19	17	female	secondary		christianity		others	Brought her neighbour's son for immunisation	Student	no						no	no	no		disagree	agree	disagree	disagree	agree	agree	disagree	agree	disagree	agree	disagree	no			no	no			others	I was under age before	no		no				no
1298	yes	yes	25–29	29	female	tertiary		christianity		caregivers_bringing_their_children_for_i		Business woman	no						no	no	no		disagree	agree	disagree	disagree	disagree	agree	disagree	don_t_know	disagree	disagree	disagree	yes	no		yes	yes	to_protect_me_against_covid_19				yes	Zoe hospital oluyole	no		i_need_to_go_to_where_i_took_the_first_d		no
1299	yes	yes	25–29	25	female	secondary		islam		others	Child Immunization	Fashion	no	20000					no	no	no		disagree	disagree	disagree	disagree	disagree	agree	don_t_know	disagree	disagree	don_t_know	disagree	no			no	yes	to_protect_me_against_covid_19				yes	Egbeda PHC	no		others	I will take it today.	no
1300	yes	yes	20–24	23	female	primary		islam		caregivers_bringing_their_children_for_i		House wife	no						no	no	no		agree	agree	agree	disagree	agree	agree	agree	don_t_know	agree	agree	don_t_know	yes	no		yes	yes	to_comply_with_the_government_, to_protect_me_against_covid_19				yes	Chamo PHC	yes	Chamo PHC			no
1301	yes	yes	25–29	27	female	no_formal_education		christianity		caregivers_bringing_their_children_for_i		Hairdresser	no						no	no	no		disagree	don_t_know	disagree	disagree	disagree	agree	disagree	agree	don_t_know	disagree	don_t_know	no			no	no			fear_of_side_effects, others	I was pregnant	no		no				no
1302	yes	yes	25–29	25	female	secondary		islam		others	Child Immunization	Hairdresser	no	10000					no	no	no		don_t_know	disagree	disagree	disagree	don_t_know	agree	disagree	disagree	agree	disagree	disagree	no			no	no			others	No reason	no		no				no
1303	yes	yes	20–24	24	female	secondary		christianity		caregivers_bringing_their_children_for_i		Business woman	no						no	no	no		disagree	agree	disagree	disagree	disagree	agree	don_t_know	disagree	disagree	disagree	disagree	no			yes	yes	to_protect_me_against_covid_19				yes	Close to Ibadan central	no		second_dose_is_not_yet_due		no
1304	yes	yes	20–24	22	female	primary		christianity		caregivers_bringing_their_children_for_i		House wife	no						no	no	no		don_t_know	don_t_know	don_t_know	don_t_know	don_t_know	don_t_know	agree	don_t_know	don_t_know	agree	don_t_know	no			no	no			others	I don't know i was supposed to take vaccine, because they did not tell us	no		no				no
1305	yes	yes	20–24	23	male	tertiary		islam		healthcare_provider		RI Provider/ Covid19 vaccine	no	5000	yes	no	no	no					agree	agree	agree	disagree	agree	agree	disagree	don_t_know	don_t_know	agree	don_t_know	yes	no		no	yes	to_comply_with_the_government_, to_protect_me_against_covid_19, to_encourage_others_to_take_it				yes	Chamo PHC	yes	Chamo PHC			no
1306	yes	yes	35–39	36	female	secondary		christianity		others	Child Immunization	Trading	no	20000					no	no	no		disagree	disagree	disagree	disagree	disagree	agree	agree	disagree	agree	disagree	disagree	yes	don_t_know		yes	no			others	I was thinking I don't need it, but I will take the first dose today.	no		no				no
1307	yes	yes	25–29	27	female	tertiary		islam		caregivers_bringing_their_children_for_i		Trading	no	50000					no	no	no		don_t_know	disagree	agree	disagree	don_t_know	agree	disagree	don_t_know	don_t_know	don_t_know	don_t_know	no			no	no			others	I don't have time	no		no				no
1308	yes	yes	35–39	38	female	secondary		christianity		caregivers_bringing_their_children_for_i		Entrepreneur	no						no	no	no		disagree	agree	disagree	disagree	disagree	agree	don_t_know	agree	disagree	disagree	disagree	no			no	no			others	Breathe told me my baby is not up to 6months, so I can't take while breastfeeding	no		no				no
1309	yes	yes	25–29	27	female	tertiary		christianity		caregivers_bringing_their_children_for_i		Employed at restaurant	no	40000					no	no	no		disagree	disagree	disagree	disagree	disagree	agree	disagree	disagree	disagree	disagree	disagree	no			yes	yes	to_protect_me_against_covid_19				yes	At work chicken republic	yes	At work			no
1310	yes	yes	30–34	30	female	tertiary		christianity		others	Child Immunization	Trading	no	20000					no	no	no		disagree	agree	agree	disagree	disagree	agree	agree	disagree	disagree	disagree	disagree	no			yes	no			others	I was pregnant when I was to take it.	no		no				no
1311	yes	yes	35–39	35	male	tertiary		islam		healthcare_provider		Ri provider	yes	52000	yes	no	no	no					disagree	agree	agree	disagree	agree	agree	agree	agree	don_t_know	agree	disagree	no			no	yes	to_protect_me_against_covid_19				yes	Kachi health post	yes	Kachi health post			no
1312	yes	yes	25–29	25	female	no_formal_education		islam		others	Brought her child to the facility	Non	no	5000					no	no	no		disagree	agree	disagree	disagree	disagree	agree	agree	disagree	disagree	disagree	disagree	no			no	no			others	She is afraid of the vaccine	no		no				no
1313	yes	yes	35–39	36	female	secondary		islam		caregivers_bringing_their_children_for_i		House wife	no						no	no	no		agree	agree	don_t_know	agree	agree	agree	don_t_know	don_t_know	agree	agree	agree	no			yes	yes	to_comply_with_the_government_, to_protect_me_against_covid_19				yes	Chamo PHC	no		because_of_the_side_effect_of_the_previo		no
1314	yes	yes	30–34	32	female	tertiary		christianity		caregivers_bringing_their_children_for_i		Fashion designing	no						no	no	no		disagree	agree	disagree	disagree	disagree	disagree	don_t_know	don_t_know	don_t_know	don_t_know	don_t_know	no			no	no			others	Because of pregnant	no		no				no
1315	yes	yes	30–34	32	female	tertiary		christianity		caregivers_bringing_their_children_for_i		House wife	no						no	no	no		disagree	disagree	disagree	disagree	disagree	agree	disagree	disagree	disagree	disagree	disagree	no			no	no			others	I was breastfeeding then	no		no				no
1316	yes	yes	30–34	33	female	tertiary		christianity		others	Child Immunization	Teaching	no	20000					no	no	no		disagree	disagree	disagree	disagree	disagree	disagree	agree	disagree	disagree	disagree	disagree	no			yes	no			others, fear_of_side_effects	I am a nursing mother	no		no				no
1317	yes	yes	45–49	45	female	secondary		christianity		others	Family planning	Fashion designer	no	20000					no	no	no		disagree	disagree	disagree	disagree	disagree	agree	don_t_know	disagree	disagree	disagree	disagree	no			yes	yes	to_protect_me_against_covid_19				yes	Odo ona Apata	yes	Odo ona Apata			no
1318	yes	yes	55+	55	male	secondary		christianity		others	Out patient	Carpentry	no						no	no	no		disagree	disagree	disagree	disagree	disagree	agree	agree	don_t_know	don_t_know	don_t_know	don_t_know	yes	no		no	yes	to_protect_me_against_covid_19, for_travel_purpose				yes	Kajorepo PHC	yes	Kajorepo PHC			yes
1319	yes	yes	20–24	24	female	tertiary		islam		caregivers_bringing_their_children_for_i		Nurse	yes	20000					no	no	no		disagree	agree	disagree	agree	agree	agree	disagree	disagree	disagree	disagree	disagree	no			no	no			others		no		no				no
1320	yes	yes	25–29	25	female	secondary		islam		caregivers_bringing_their_children_for_i		Trained nurse	no						no	no	no		disagree	disagree	disagree	disagree	disagree	agree	disagree	agree	agree	disagree	disagree	no			no	no			lack_of_trust_in_the_quality_o, fear_of_side_effects		no		no				no
1321	yes	yes	35–39	37	female	secondary		islam		others	Child Immunization	Trading	no	25000					no	no	no		disagree	don_t_know	disagree	disagree	disagree	agree	don_t_know	disagree	disagree	disagree	disagree	no			no	yes	to_protect_me_against_covid_19				yes	Egbeda PHC	no		others	Not yet eligible for the second dose.	no
1322	yes	yes	40–44	41	male	tertiary		christianity		others	Out patient	Civil servant	yes						no	no	no		disagree	disagree	disagree	disagree	disagree	agree	agree	don_t_know	disagree	disagree	disagree	no			yes	no			fear_of_side_effects		no		no				no
1323	yes	yes	50–54	50	female	no_formal_education		islam		others	Brought her child to the facility	Non	no	0					no	no	no		agree	disagree	agree	agree	don_t_know	don_t_know	agree	disagree	disagree	disagree	agree	no			no	don_t_know	others	Her husband was absent			no		no				no
1324	yes	yes	25–29	27	female	no_formal_education		islam		caregivers_bringing_their_children_for_i		Business woman	no	4000					no	no	no		disagree	agree	agree	disagree	agree	agree	agree	agree	disagree	agree	disagree	no			no	no			others		no		no				no
1325	yes	yes	30–34	30	female	tertiary		islam		others	Child Immunization	Trading	no	30000					no	no	no		disagree	disagree	disagree	disagree	agree	agree	disagree	disagree	disagree	disagree	disagree	no			no	no			others	I was pregnant when I was to take it	no		no				no
1326	yes	yes	55+	55	female	primary		christianity		others	Brought her grandchild for immunisation	Entrepreneur	no						no	no	no		disagree	disagree	disagree	disagree	disagree	agree	disagree	disagree	disagree	disagree	disagree	no			no	yes	to_protect_me_against_covid_19				yes	Idi Ogungun local government Gate	yes	Idi Ogungun local government Gate			no
[truncated: 1,276 more rows]
[truncated: 302 more columns]
