# Supplementary material for: Exploring COVID-19 pandemic perceptions and vaccine uptake among community members and primary healthcare workers in Nigeria: A mixed methods study
Source: PLoS One. 2026 Mar 11;21(3):e0310437. doi: 10.1371/journal.pone.0310437 (PMC12978461; doi:10.1371/journal.pone.0310437)
Supplement: S2 Dataset — (CSV) [file pone.0310437.s008.csv]

Variable	Label
id
consent	Are you willing to consent?
eligible
res_age_cat	RECODE of res_age (Respondent's age)
res_age	Respondent's age
res_sex	Respondent's sex
res_education	Respondent's highest level of education
other_education	Other respondent's highest level of education
res_religion	Respondent's religion
other_religion	Other respondent's religion
res_category	Respondent's category
other_category	Other respondent's category
res_occupation	Respondent's occupation
res_employment_type	Are you officially employed by the government?
res_income	Respondent's monthly income
involved_in_immunization	Are you involved in routine/COVID-19 immunization programme?
recently_transferred	Recently transferred to this LGA after commencement of COVID-19 vacc programme
recently_depd_for_immunisation	Recently deployed for immunization after commencement of COVID-19 vacc programme
working_in_hc_after_commencement	Working in the health facility after commencemnt of COVID-19 vaccine programme
recently_relocated	Relocated to the state in less than a year
require_urgent_med_attention	respondent or relative require urgent medical attention
not_primary_residence	Not primarily residing in the state
Thank_you	Thank you for your time
covid_is_not_real	1.1 COVID-19 is not real
covid_is_a_death_sentence	1.2 COVID-19 is death sentence
covid_is_disease_of_elites	1.3 COVID-19 is disease of the elites
no_covid_in_nigeria	1.4 There is no COVID-19 in Nigeria
africans_are_immune_to_covid	1.5 Africans are immune to COVID-19
covid_affect_young_old	1.6 COVID-19 can affect both the young and old
covid_is_punishmnent	1.7 COVID-19 is God punishment to mankind
covid_is_biological_weapon	1.8 COVID-19 is a biological weapon
virus_designed_to_sell_drug	1.9 The virus was design by pharmaceutical industry to sell drugs
covid_is_exaggerated	1.10 COVID-19 is exaggerated by the media
covid_is_scam	1.11 COVID-19 is a scam by the governments
covid_test_done_before	2.1 Have you had COVID-19 test done before?
positive_covid_result	2.2 Have you had a positive COVID-19 result before?
last_time_postive_covid_result	2.3 When was the last time you had positive COVID-19 result?
know_someone_diagnosed_covid	2.4 Do you know someone previously diagnosed with COVID-19 infection?
received_any_dose	2.5 Have you received any dose of COVID-19 vaccine?
reasons_for_taking_vaccine	2.6a Reasons for taking the COVID-19 vaccines (select all that apply)
other_reasons_for_taking_vaccine	2.6b Please specify other reasons for taking the COVID-19 vaccine
reasons_for_not_taking_vaccines	2.7 If No	why have you not received any dose of COVID-19 vaccine?
other_reason_for_not_taking_vacc	2.7b Other reasons why you have not received any dose of COVID-19 vaccine
taken_first_dose_covid_vaccine	2.8 Have you taken the first dose of COVID-19 vaccine?
facility_received_first_dose	2.9 Name of facility where you took the first dose
taken_second_dose_covid_vaccine	2.10 Have you taken the second dose of COVID-19 vaccine?
facility_received_second_dose	2.11 Name of facility where you took the second dose of COVID-19 vaccine
reason_for_not_taking_2nd_dose	2.12 Reasons you have not taken second dose
other_reason_not_taking_2nd_dose	2.12b Other reasons why you have not taken second dose of COVID-19 vaccine
taken_booster_dose	2.13 Have you taken a booster dose of COVID-19 vaccine?
reason_for_not_taking_booster	2.14 Reason for not taking the booster dose
other_reason_not_taking_booster	2.14b Other reasons for not taking the booster dose
vaccine_received_at_first_dose	2.15 COVID-19 vaccine received at first dose
vaccine_received_at_second_dose	2.16 COVID-19 vaccine received at second dose
vaccine_received_as_booster	2.17 COVID-19 vaccine received as booster dose
received_different_types_vaccine	2.18 Did you received different types of vaccines at each dose of vaccination?
why_receive_different_types_vacc	2.19 Why did you received different types of vaccine at each dose of vaccination
any_info_about_vacc_received	2.20 Any other information about COVID-19 vaccine you received
side_effects_at_first_dose	2.21 Side effects experienced following first dose of COVID-19 vaccine
other_side_effects_at_1st_dose	2.21b Please specify other side effects experienced following COVID-19 (1st dose
how_you_treat_dose1_side_effect	2.22 How did you treat the side effect(s) experienced at first dose?
side_effects_at_second_dose	2.23 Side effects experienced following second dose of COVID-19 vaccine
other_side_effects_at_2nd_dose	2.23b Please specify other other side effects following COVID-19 (2nd dose)
how_you_treat_dose2_side_effects	2.24 How did you treat the side effect(s) experienced at second dose?
side_effects_at_booster	2.25 Side effects experienced following booster dose of COVID-19 vaccine
other_side_effect_booster_dose	2.25b Please specify other side following COVID-19 booster dose
how_you_treat_dose3_side_effect	2.26 How did you treat the side effect(s) experienced at booster dose?
consider_any_side_effect_unusual	2.27 Did you consider any of the side effects experienced as unusual?
side_effects_consider_unsual	2.28 Which side effects did you consider as unusual?
why_did_you_consider_as_unsual	2.29 Why did you consider the side effect as unusual?
dose_unsual_side_effect_experien	2.30 During which dose of the vaccine did you experience this unusual side effec
recovery_period_frm_un_side_eff1	2.31.a How long did it take you to recover from the unusal side effects you had?
recovery_period_frm_un_side_eff2	2.31.b Select if day(s)	week(s) or month(s) to recover from the side effects
place_you_sought_care	2.32 The place care was sought for the unsual side effect
believe_in_vaccine_safety_a1	3.1 Do you believe in vaccine safety?
believe_in_vaccine_efficacy_a2	3.2 Do you believe in vaccine efficacy?
believe_in_vaccine_safety_b1	3.3 Before the pandemic	did you believed in vaccine safety?
believe_in_vaccine_efficacy_b2	3.4 Before the pandemic	did you believed in vaccine efficacy?
believe_in_vaccine_safety_c1	3.5 Based on experience with COVID-19 vaccina	do you believe in vaccine safety?
believe_in_vaccine_efficacy_c2	3.6 Based on experience with COVID-19 vaccn	do you believe in vaccine efficacy?
recommend_COVID_19_vaccine_c3	3.7 Based on experience	wIll you recommend COVID-19 vaccine to someone else?
allow_child_take_routine_vacc_c4	3.8 Will you allow child to take routine available vaccines against common illln
willing_to_take_hepatitis_vac_c5	3.9 Are you willing to take vaccine against disease like hepatitis infection?
willing_take_HPV_vaccine_c6	3.10 Are you willing to take vaccine against Human Papiloma Virus?
will_take_vac_4_future_outbreak	3.11 Are you willing to take vaccine for future outbreak similar to COVID-19?
household_have_electric_iron	4.1 Does your household have an electric iron?
household_have_fan	4.2 Does your household have a fan?
household_have_television	4.3 Does your household have a television?
houshold_have_referigerator	4.4 Does your household have a refrigerator?
household_have_generating_set	4.5 Does your household have a generating set?
household_have_cable_tv	4.6 Does your household have a cable TV?
household_have_electricity	4.7 Does your household have electricity?
main_material_of_hh_walls	4.8.1 What is the main materials of the walls in your household?
other_main_material_of_hh_walls	4.8.2 Specify other main materials of the walls in your household
main_materials_of_hh_floor	4.9.1 What is the main materials of the floor in your household?
other_main_materials_of_hh_floor	4.9.2 Specify other main materials of the floor in your household
fuel_type_hh_use_in_cooking	4.10.1 What type of fuel does your household mainly use for cooking?
other_fuel_type_use_in_cooking	4.10.2 Specify other type of fuel your household mainly use for cooking
any_member_of_hh_has_bank_accoun	4.11 Does any member of this household have a bank account?
respondent_category
newres_income	RECODE of res_income (Respondent's monthly income)
nres_income	RECODE of res_income (Respondent's monthly income)
reason_vaccine1	2.6a Reasons for taking vaccines (1)
reason_vaccine2	2.6a Reasons for taking vaccines (2)
reason_vaccine3	2.6a Reasons for taking vaccines (3)
reason_vaccine4	2.6a Reasons for taking vaccines (4)
reason_vaccine5	2.6a Reasons for taking vaccines (5)
reason_vaccine6	2.6a Reasons for taking vaccines (6)
reason_vaccine7	2.6a Reasons for taking vaccines (7)
reason_vaccine8	2.6a Reasons for taking vaccines (8)
reason_no_vaccine1	2.7a Reasons for not taking vaccines (1)
reason_no_vaccine2	2.7a Reasons for not taking vaccines (2)
reason_no_vaccine3	2.7a Reasons for not taking vaccines (3)
reason_no_vaccine4	2.7a Reasons for not taking vaccines (4)
received_any_dose2
reason_no_2nd_dose1	2.12a Reasons for not taking 2nd dose (1)
reason_no_2nd_dose2	2.12a Reasons for not taking 2nd dose (2)
different_vaccine_received
unsual_side_effect1	2.28 Side effects considered unusual (1)
unsual_side_effect2	2.28 Side effects considered unusual (2
unsual_side_effect3	2.28 Side effects considered unusual (3)
unsual_side_effect4	2.28 Side effects considered unusual (4)
unsual_side_effect5	2.28 Side effects considered unusual (5)
unsual_side_eff_recovery_time	How long in days	weeks or months to recover from unsual side effects
experience_side_effects1	Experienced side effect at first dose
experience_side_effects2	Experienced side effect at second dose
experience_side_effects3	Experienced side effect at booster
experience_side_effects4	Experienced side effects at any of the doses of vaccination
consider_side_effect_unsual
electric_iron
fan
television
referigerator
generator
cable_tv
electricity
account_no
fuel_type
hh_wall
hh_floor
wealth_score	Scores for component 1
wealth_index	Wealth Index
wealth_index2	Wealth Index in 3 categories
had_side_effect_at_1st_dose	Had side effects at first dose
had_side_effect_at_2nd_dose
had_side_effect_at_booster_dose
comply_government
protect_me
encourage
travel_purpose
because_other
because_it_free
had_covid_inf
other_taking_vaccine
comply_workplace_directive
because_i_will_be_paid
fear_side_effect
lack_trust_quality
lack_trust_government
mark_of_beast
lead_infertility
against_religion
belief_there_is_no_covid
no_time
not_aware
was_not_around
not_beneficiary_pol_intervention
due_to_pregnancy
currently_breastfeeding
lack_of_access
vaccine_is_not_available
gender_discrimination
i_don_t_need_it
due_to_sickness
husband_did_not_allow
other_not_taking_vaccine
side_efects_of_previous
loss_of_vaccine_card2
vaccine_not_available2
lack_of_access2
one_dose_sufficient_protection2
not_applicable2
not_aware2
need_to_go_where_ist_dose2
vaccination_is_cumbersome2
second_dose_is_not_yet_due2
long_waiting_time2
not_beneficiary_pol_interventio2
due_to_pregnancy2
currently_breastfeeding2
due_to_sickness2
long_waiting_time_or_cumbersome
other_not_taking_dose2
side_efects_of_previous3
lack_of_trust_in_the_quality3
loss_of_vaccine_card3
lack_of_access3
vaccine_not_available3
the_two_doses_are_sufficient_f3
need_to_go_where_other_doses3
vaccination_is_cumbersome3
yet_to_take_the_second_dose3
not_yet_eligible_for_the_boost
not_eligible_for_booster
long_waiting_time3
long_waiting_time_or_cumbersome3
not_aware3
due_to_sickness3
pregnancy3
other_not_taking_dose3
body_pain
body_weakness
dizziness
fainting
fatigue
fever
hives
pain_injection
swelling_injection
abdominal_pain
diarrhea
breathing_difficulty
cattarh
cough
vomiting
nausea
sore_throat
seizure
other_unusual
body_pain_1
body_weakness1
dizziness1
fainting1
fatigue1
fever1
hives1
pain_injection1
swelling_injection1
abdominal_pain1
diarrhea1
no_side_effects1
breathing_difficulty1
cattarh1
cough1
vomiting1
nausea1
sore_throat1
seizure1
headache
excessive_eating
excessive_sleeping
cold
malaria
heaviness
other_side_effect1
cns1
respiratory1
local_inflammatory_anaphylactic1
gastro
musculoskeletal
others_not_specific1
body_pain2
body_weakness2
dizziness2
fainting2
fatigue2
fever2
hives2
pain_injection2
swelling_injection2
abdominal_pain2
diarrhea2
breathing_difficulty2
cattarh2
cough2
vomiting2
nausea2
sore_throat2
seizure2
headache2
heaviness2
numbness2
excessive_eating2
excessive_sleeping2
malaria2
other_side_effect2
cns2
respiratory2
local_inflammatory_anaphylactic2
gastro2
musculoskeletal2
others_not_specific2
body_pain3
body_weakness3
dizziness3
fainting3
fatigue3
fever3
hives3
pain_injection3
swelling_injection3
abdominal_pain3
diarrhea3
breathing_difficulty3
cattarh3
cough3
vomiting3
nausea3
sore_throat3
seizure3
headache3
excessive_eating3
heaviness3
other_side_effect3
cns3
local_inflammatory_anaphylactic3
musculoskeletal3
others_not_specific3
covid_19_vaccine_uptake	COVID-19 uptake among respondents
category_of_respondent	HCWs or community members
respondent_education	Educational level of respondents
respondent_employment	Type of respondents' employment
respondent_religion	Religion of respondent in two category
covid_test_done_before2	COVID-19 test done before
positive_covid_result2	Positive COVID-19 test done
know_someone_diagnosed_covid2	Know someone diagnosed with COVID-19
eligible_reason_any_dose
confidence_related_1
conspiracy_rumour_misconception
complacency_related_1
convenience_related_1
information_related_1
pregnancy_related_1
socio_political_related_1
health_sys_related_1
eligible_reason_second_dose
confidence_related_2
complacency_related_2
convenience_related_2
information_related_2
pregnancy_related_2
socio_political_related_2
health_sys_related_2
eligible_reason_booster_dose
confidence_related_3
complacency_related_3
convenience_related_3
information_related_3
pregnancy_related_3
health_sys_related_3
no_side_effect_1st
cite_vaccine_received_1st_dose
