# Supplementary material for: Exploring COVID-19 pandemic perceptions and vaccine uptake among community members and primary healthcare workers in Nigeria: A mixed methods study
Source: PLoS One. 2026 Mar 11;21(3):e0310437. doi: 10.1371/journal.pone.0310437 (PMC12978461; doi:10.1371/journal.pone.0310437)
Supplement: S3 Dataset — (XLSX) [file pone.0310437.s009.xlsx]

## Sheet: Sheet6
		Oyo	Lagos	Jigawa
First dose	COVISHIELD	0	0.0042	0
	Janssen (Johnson & Johnson)	0.0341	0.161	0.0088
	Pfizer/BioNTech Comirnaty	0.1174	0.1356	0.0118
	Moderna Spikevax vaccine	0.1288	0.0826	0.0529
	Oxford/AstraZeneca Vaxzevria	0.3977	0.4492	0.4529
	Don’t know	0.322	0.1674	0.4735
Second dose	COVISHIELD	0	0	0
	Not applicable	0.0051	0.0033	0.0101
	Janssen (Johnson & Johnson)	0.0051	0.0855	0.0151
	Pfizer/BioNTech Comirnaty	0.112	0.102	0.0251
	Moderna Spikevax vaccine	0.1094	0.0822	0.0704
	Oxford/AstraZeneca Vaxzevria	0.4809	0.5954	0.5276
	Don’t know	0.2875	0.1316	0.3518
Booster dose	COVISHIELD	0	0	0
	Janssen (Johnson & Johnson)	0.0101	0.0094	0.0435
	Pfizer/BioNTech Comirnaty	0.5354	0.4717	0.3043
	Moderna Spikevax vaccine	0.0606	0.0566	0
	Oxford/AstraZeneca Vaxzevria	0.1818	0.2925	0.2609
	Don’t know	0.2121	0.1698	0.3913
